# Supplementary material for: Competence for neural crest induction is controlled by hydrostatic pressure through Yap
Source: Nat Cell Biol. 2024 Mar 18;26(4):530–41. doi: 10.1038/s41556-024-01378-y (PMC11021196; doi:10.1038/s41556-024-01378-y)
Supplement: Supplementary file 3 — Statistical source data. [file 41556_2024_1378_MOESM3_ESM.xlsx]

## Sheet: Figure 1
	Figure 1C
	stages	Snai2			foxd3
	10	90	80	95	75	80	65
	11	40	28	36	50	25	35
	12	0	0	0	0	0	0
										snai2
									Stages	Ectopic+																		Ectopic-
									10	0.462	0.482	0.848	0.795	0.305	0.311	0.578	0.675	0.933	1	0.297	0.598	0.308	0.27	0.21	0.402	0.381	0.302
	Figure 1F				Figure 1G				11	0.242	0.168	0.236	0.238	0.272	0.166	0.239	0.236	0.244	0.202	0.138	0.098	0.117	0.163	0.113	0.116			0.001	0.011	0	0.007	0.005	0.008	0.003	0.001	0	0.003	0.01	0.016	0.004	0.025
	Stages				Stages				12																			0.002	0.012	0.001	0.008	0.006	0.009	0.004	0.002	0	0.004	0.011	0.017	0.005	0.026	0.001	0.017	0.014	0.019
	10	11	12		10	11	12
	0.256	0.295	0.284		3.94638	3.53308	5.30333			foxd3
	0.224	0.274	0.3		3.79972	4.91964	6.74075		Stages	Ectopic+																		Ectopic-
	0.225	0.234	0.327		0.893269	2.21317	3.01698		10	0.332	0.592	0.758	0.665	0.415	0.221	0.448	0.785	0.643	0.77	0.407	0.508	0.178	0.31	0.12	0.272	0.491
	0.192	0.239	0.316		1.99986	0.78661	3.39847		11	0.242	0.332	0.298	0.146	0.328	0.402	0.329	0.366	0.154	0.292	0.268	0.207	0.293	0.206	0.13				0.002	0.009	0	0.005	0.004	0.009	0.002	0	0	0.003	0	0.008	0.012
	0.185	0.26	0.253		2.81313	0.986595	3.8862		12																			0.005	0	0	0.003	0	0.006	0	0	0	0.009	0.002	0.006	0.014	0.018	0	0.011	0.008
	0.188	0.247	0.341		0.133324	3.67973	2.53396
	0.191	0.281	0.351		0.373306	3.22643	4.73788
	0.197	0.268	0.332		2.07985	1.90653	2.84538
	0.175	0.294	0.295		0.373306	4.78632	3.10533
	0.145	0.329	0.26		0.133324	4.93298	2.76661
	0.155	0.322	0.3		1.78654	1.81277	5.8913
	0.141	0.312	0.28		0.999928	1.19097	4.09078
	0.181	0.22			2.61317	4.78293	5.39643
	0.235	0.24			1.20075		7.38101
	0.221	0.25			0.210318		4.906
	0.207	0.34			3.64095		5.0814
	0.271	0.24			0.443428		3.70475
		0.21			0.12826		2.49948
		0.18			1.55973		3.48124
							2.05534
							2.45323
							1.81359

## Sheet: Figure 2
	Figure 2B					Figure 2C					Figure 2E
	Stage 10		stage 12			Stage 10		stage 12			NC Genes	Control				Deflation				Inflation
	Control	Inflation	Control	Deflation		Control	Inflation	Control	Deflation		snai2	1	1	1	1	0.15	0.5	0.47		1.22	1.57	1.72	1.43
	0.228	0.42	0.274	0.13		0.133324	8.66604	5.30333	1.8932		foxd3	1	1	1	1	0.64	0.37	0.51		1.58	1.18	1.93	1.31
	0.229	0.49	0.28	0.08		0.373306	3.05311	6.74075	2.66647		Sox8	1	1	1	1	0.71	0.48	0.53		1.47	1.76	1.56
	0.196	0.47	0.317	0.061		2.07985	7.87943	5.39643	0.666618		Sox9	1	1	1	1	0.86	0.51	0.32		1.45	1.37	1.28
	0.192	0.425	0.296	0.103		3.73306	4.39968	7.38101	1.3999
	0.195	0.55	0.233	0.063		0.133324	1.09325	4.906	1.93319
	0.201	0.6	0.341	0.076		1.78654	3.01312	5.0814	2.46649
	0.179	0.57	0.331	0.063		0.999928	2.91979	3.70475
	0.159	0.524	0.312	0.045		2.61317	3.83972	2.49948
	0.185	0.454	0.275	0.079		1.20075	3.85305	3.48123
	0.225	0.456	0.283	0.055		0.210318	2.82646	2.05534
	0.212	0.451	0.311			3.64095	5.19962	2.45323
		0.482				0.443428		1.81359
		0.473				0.12826		4.73788
		0.567				1.55973		2.84538
		0.583						3.10533
								2.76661
								5.8913
								4.09078
	Figure 2H			Figure 2N
	Control	HP		Distence	Control			HP
	93	5		0	0	0	20	0	0	20
	90	6		0.568	2.55	5.04167	20	0.615385	1.66024	20
	95	3		1.136	3.15	7.42878	20	2.61538	8.26174	20
				1.705	3.6	7.82304	20	2.69231	8.3205	20
				2.273	3.65	7.24224	20	4.84615	11.1792	20
				2.841	2.3	4.18141	20	0.0769231	0.27735	20
				3.409	3.75	7.60799	20	2.53846	8.26252	20
				3.977	2.45	4.5477	20	0.230769	0.599145	20
				4.545	4.15	8.14523	20	7.07692	17.9186	20
				5.114	2.9	5.81197	20	4.69231	16.6202	20
				5.682	2.7	5.7592	20	0.615385	1.19293	20
				6.25	2.95	6.39469	20	9.61538	33.1726	20
				6.818	4.25	8.07123	20	5.07692	16.5402	20
				7.386	3.25	6.21437	20	4.84615	11.1792	20
				7.955	5.1	9.14733	20	9.38462	33.2379	20
				8.523	4.15	8.09337	20	5.07692	11.1165	20
				9.091	4.65	9.10335	20	2.76923	8.25786	20
				9.659	5.85	9.9381	20	2.61538	8.25165	20
				10.227	6.4	11.4313	20	4.84615	11.1792	20
				10.795	5.15	10.8399	20	7.38462	12.9392	20
				11.364	6.55	11.1472	20	7.46154	24.855	20
				11.932	5.3	10.5835	20	3.46154	10.9819	20
				12.5	5.3	9.64692	20	0.615385	8.30199	20
				13.068	8.5	13.9076	20	5.38462	17.8164	20
				13.636	6.35	10.8738	20	7.84615	33.1382	20
				14.205	6.8	13.4853	20	11.2308	28.6739	20
				14.773	7.2	12.0857	20	6.30769	13.3128	20
				15.341	6.6	13.1205	20	9.84615	19.5868	20
				15.909	11.05	14.2625	20	8.69231	27.4086	20
				16.477	10.95	22.1299	20	8.61538	25.6792	20
				17.045	13.15	19.5294	20	13.0769	30.5981	20
				17.614	11.1	17.3688	20	3.61538	13.457	20
				18.182	8.6	15.816	20	9.84615	26.1433	20
				18.75	9.4	15.1185	20	8.53846	18.6128	20
				19.318	8.5	12.3438	20	16.8462	28.9247	20
				19.886	8	11.6754	20	4.46154	17.1834	20
				20.455	10.05	13.1648	20	2.38462	9.7514	20
				21.023	9.3	16.4544	20	7.38462	18.7107	20
				21.591	5.25	10.0832	20	11.6154	22.8018	20
				22.159	9.05	13.5781	20	12.6154	23.7541	20
				22.727	13.85	27.8686	20	10.4615	20.5411	20
				23.295	7.5	14.0544	20	17.7692	28.9256	20
				23.864	11.7	17.2233	20	9.53846	24.9386	20
				24.432	10.5	14.1514	20	12.3077	22.7427	20
				25	18.65	28.3368	20	19.5385	41.7285	20
				25.568	13.05	21.3109	20	10.2308	35.1334	20
				26.136	19.5	30.0605	20	7.92308	22.6107	20
				26.705	7.45	13.8354	20	13.1538	44.0224	20
				27.273	11.25	14.9662	20	4.53846	16.7661	20
				27.841	11	18.742	20	16.2308	45.0983	20
				28.409	17.3	35.1255	20	28.3846	46.6003	20
				28.977	10.05	18.3259	20	8.84615	24.8959	20
				29.545	12.15	22.1271	20	18.6923	42.09	20
				30.114	11.4	23.7916	20	24.0769	36.2824	20
				30.682	8.65	14.1692	20	8.46154	24.2199	20
				31.25	10.25	18.1104	20	10.3846	22.6993	20
				31.818	10.45	18.2885	20	3.69231	19.7416	20
				32.386	10	16.0918	20	17.1538	40.8	20
				32.955	8.85	16.6141	20	6.76923	26.7244	20
				33.523	10.15	17.9276	20	11.6154	33.2529	20
				34.091	12.35	24.323	20	6.92308	25.6822	20
				34.659	12.8	23.3635	20	3.15385	13.8133	20
				35.227	15.95	34.8674	20	17.2308	42.609	20
				35.795	13.75	24.3221	20	4.46154	15.9354	20
				36.364	16.3	31.0553	20	3.92308	14.5113	20
				36.932	16.45	25.9117	20	11	19.6214	20
				37.5	18.75	26.0644	20	9.30769	29.494	20
				38.068	14.7	22.8475	20	9.30769	24.4519	20
				38.636	18.15	29.3065	20	12.2308	35.5976	20
				39.205	14.55	22.5002	20	20	45.3854	20
				39.773	16.95	19.4354	20	22.5385	49.633	20
				40.341	14.2	16.5389	20	16.9231	34.7574	20
				40.909	18.35	25.2905	20	13.0769	28.5962	20
				41.477	19.35	29.8915	20	15.0769	33.0289	20
				42.045	16.55	29.0544	20	5.69231	19.4181	20
				42.614	22	30.704	20	3	18.1384	20
				43.182	27.95	47.3058	20	13.3846	39.7839	20
				43.75	24.6	43.8879	20	8.38462	19.9397	20
				44.318	31.25	34.8982	20	16.5385	31.627	20
				44.886	28.95	43.834	20	8.76923	26.8736	20
				45.455	31.3	39.707	20	6.61538	23.6944	20
				46.023	37.5	55.5485	20	15.6923	35.5115	20
				46.591	37.9	39.0626	20	13.6923	39.9445	20
				47.159	32.95	37.4327	20	17.2308	34.8644	20
				47.727	48.15	60.0458	20	12.7692	31.1265	20
				48.295	43.3	50.9345	20	0.153846	11.6679	20
				48.864	44.9	55.5706	20	18.9231	40.1465	20
				49.432	39.15	54.1783	20	14.5385	49.4092	20
				50	40.15	55.7384	20	15.6923	43.1401	20
				50.568	33.75	48.0306	20	16.3846	38.1762	20
				51.136	40.5	42.2194	20	6.53846	20.4964	20
				51.705	34.65	40.9625	20	9.84615	22.2742	20
				52.273	35.5	37.6626	20	34.1538	49.4315	20
				52.841	38.95	35.7601	20	22.4615	37.4958	20
				53.409	40.8	45.5881	20	12.4615	28.6578	20
				53.977	40.85	39.6807	20	15.3846	28.1322	20
				54.545	39.5	40.073	20	10	26.0608	20
				55.114	44.2	43.6597	20	10.6923	29.0671	20
				55.682	48.1	48.8854	20	19.5385	40.1157	20
				56.25	47.8	48.0259	20	9.69231	33.5246	20
				56.818	51.75	57.052	20	19.4615	41.888	20
				57.386	36.65	40.9419	20	16.5385	42.5257	20
				57.955	36.25	34.8106	20	10.3077	19.5507	20
				58.523	36.7	35.5411	20	9.76923	22.9933	20
				59.091	40.4	48.2072	20	26.3846	42.9642	20
				59.659	28.5	29.7931	20	21	50.3786	20
				60.227	28.2	32.8931	20	15	13.187	20
				60.795	42.05	48.2902	20	14.6923	39.2267	20
				61.364	28.55	30.4518	20	10.4615	19.7974	20
				61.932	36.45	35.5742	20	15	35.3223	20
				62.5	36.8	39.4243	20	7.23077	19.2057	20
				63.068	34.05	31.9926	20	14.6923	32.9353	20
				63.636	38.1	42.5798	20	21.2308	43.1145	20
				64.205	41.05	35.7719	20	16.7692	30.067	20
				64.773	32.5	25.5703	20	9.84615	33.3588	20
				65.341	30.65	20.5151	20	3.61538	18.7418	20
				65.909	36.05	23.1755	20	13.5385	36.08	20
				66.477	48.3	46.258	20	15.1538	37.3136	20
				67.045	35.55	19.0442	20	12.3846	21.4691	20
				67.614	52.75	43.3855	20	1.69231	18.7145	20
				68.182	41.75	31.234	20	13.5385	28.7623	20
				68.75	49.5	39.0755	20	5.69231	22.9579	20
				69.318	50.7	41.3077	20	10.6154	26.0402	20
				69.886	52.55	40.9833	20	5.61538	25.7052	20
				70.455	48.1	46.7973	20	13.3077	28.8079	20
				71.023	52.5	44.4078	20	10	28.4341	20
				71.591	40.5	36.0942	20	15.8462	30.7919	20
				72.159	43.05	34.078	20	22.8462	46.3283	20
				72.727	49.6	42.3014	20	20.4615	33.7036	20
				73.295	40.5	38.2368	20	9.76923	25.9074	20
				73.864	50.05	39.3065	20	13.0769	31.2662	20
				74.432	51.25	45.3349	20	8.15385	23.4266	20
				75	48.25	35.194	20	25.6154	38.1325	20
				75.568	49.8	39.9995	20	13.9231	26.8653	20
				76.136	48.95	39.4921	20	0.923077	16.8842	20
				76.705	42.6	35.6081	20	20.5385	29.5144	20
				77.273	56.9	65.2331	20	15.2308	25.4465	20
				77.841	51.75	62.4499	20	5.53846	14.3098	20
				78.409	50.05	49.4043	20	5.92308	14.7279	20
				78.977	47.65	56.1307	20	14.6154	35.1865	20
				79.545	41.65	45.7145	20	10.5385	22.2546	20
				80.114	53.6	49.7884	20	17.7692	40.2909	20
				80.682	53.6	53.6896	20	5.46154	18.2694	20
				81.25	46.05	48.6464	20	12.5385	28.1591	20
				81.818	40.05	38.1348	20	10.2308	22.3352	20
				82.386	40.85	36.1245	20	14.3846	25.0584	20
				82.955	40.75	40.143	20	19	56.9415	20
				83.523	59.1	47.2952	20	15.0769	27.5725	20
				84.091	54.4	50.1811	20	17.6923	29.9037	20
				84.659	53.35	54.9672	20	21.9231	31.5554	20
				85.227	46.2	42.7903	20	8.61538	15.3652	20
				85.795	46.15	40.8917	20	13.9231	29.0473	20
				86.364	38.45	38.1637	20	4	19.6808	20
				86.932	32.55	25.9523	20	4.92308	26.2598	20
				87.5	38.7	29.5797	20	10.3077	29.7416	20
				88.068	40.3	31.4092	20	19.0769	39.0266	20
				88.636	35.65	28.0831	20	11.4615	26.2031	20
				89.205	51.1	54.0866	20	15.8462	34.8278	20
				89.773	32.35	29.5764	20	12.3077	25.2302	20
				90.341	40.95	43.2295	20	5.53846	18.5635	20
				90.909	33.7	26.0952	20	15.6154	30.2945	20
				91.477	43.25	52.4544	20	9.84615	28.4044	20
				92.045	38.05	33.6162	20	1.92308	9.08718	20
				92.614	31.55	22.7584	20	2.30769	12.6121	20
				93.182	43.35	47.1942	20	8.38462	25.7084	20
				93.75	33.75	30.8406	20	13.2308	18.521	20
				94.318	41.75	39.2011	20	7.92308	28.3768	20
				94.886	36.05	30.3479	20	3.92308	13.8291	20
				95.455	33.15	32.3977	20	11.8462	28.2042	20
				96.023	28.4	32.4238	20	7.07692	18.6791	20
				96.591	34.95	24.8394	20	14.2308	30.3896	20
				97.159	46.4	55.8903	20	7.69231	22.8305	20
				97.727	38.45	29.1791	20	5.46154	18.2694	20
				98.295	45.7	43.9726	20	9.92308	28.1823	20
				98.864	33.3	34.6989	20	7.53846	18.5859	20
				99.432	43.15	44.6286	20	5.76923	13.8091	20
				100	38.9	28.3881	20	6.38462	15.064	20
				100.568	36	32.6109	20	12.6154	26.7131	20
				101.136	42.05	31.4115	20	8.84615	26.0859	20
				101.705	25.9	21.6428	20	1.53846	10.0963	20
				102.273	37.3	34.8774	20	6	14.5545	20
				102.841	32.9	28.8734	20	11.5385	35.5425	20
				103.409	27.35	24.3187	20	14.6923	39.0926	20
				103.977	36	34.0077	20	10.7692	22.5024	20
				104.545	39.9	25.3292	20	1.53846	11.4573	20
				105.114	34.1	28.8716	20	6	19.1398	20
				105.682	32.25	25.8699	20	1.46154	11.6234	20
				106.25	31	27.6539	20	20.6923	37.5664	20
				106.818	32.05	29.7896	20	28.9231	43.2386	20
				107.386	35	27.8114	20	17.7692	27.2248	20
				107.955	35.8	24.4553	20	17.5385	29.6412	20
				108.523	25.9	20.9483	20	8.46154	22.7179	20
				109.091	28.35	19.7385	20	8.23077	18.9875	20
				109.659	31.7	33.7936	20	3.46154	17.9286	20
				110.227	24.75	18.862	20	3.15385	12.8183	20
				110.795	26.5	13.2962	20	7.53846	28.2949	20
				111.364	30.6	22.3969	20	9.76923	22.5098	20
				111.932	21.65	18.2851	20	9.15385	25.3898	20
				112.5	24.55	15.2159	20	13.3846	24.7943	20
				113.068	27.8	22.5403	20	17.0769	27.1584	20
				113.636	32.7	34.1222	20	11.4615	22.835	20
				114.205	30.85	32.8173	20	6.38462	14.5805	20
				114.773	33.75	25.0344	20	8.23077	14.3768	20
				115.341	29.15	24.8369	20	8.92308	19.4313	20
				115.909	30.95	19.4164	20	6.92308	14.2447	20
				116.477	30	25.267	20	7.92308	14.4422	20
				117.045	26.6	24.2951	20	10	22.2261	20
				117.614	25.25	18.1945	20	8.92308	13.4998	20
				118.182	31.55	25.6299	20	17.7692	31.7783	20
				118.75	20.4	23.7207	20	21.1538	26.0763	20
				119.318	35.2	26.6529	20	11.6154	18.6706	20
				119.886	28.8	24.8376	20	10.7692	25.2757	20
				120.455	27	21.8247	20	15.2308	32.5017	20
				121.023	36.85	36.5647	20	1.53846	8.5986	20
				121.591	38	42.3345	20	3.46154	24.7104	20
				122.159	27.7	19.502	20	16.6154	57.3302	20
				122.727	37.2	43.5776	20	5.38462	21.8805	20
				123.295	28	22.3607	20	2.69231	17.6701	20
				123.864	21.8	23.203	20	1.23077	11.2038	20
				124.432	26.15	30.0355	20	12	19.179	20
				125	24.1	25.7741	20	9.30769	33.3651	20
				125.568	29.75	34.242	20	12.3077	18.2318	20
				126.136	31.75	35.2209	20	10.8462	22.5309	20
				126.705	24.45	24.2063	20	17.6923	29.2529	20
				127.273	22.15	25.6069	20	12.6154	32.786	20
				127.841	27.35	26.8294	20	0.461538	10.8675	20
				128.409	31.4	32.4579	20	7.69231	18.3775	20
				128.977	18.3	15.5533	20	0.923077	10.8125	20
				129.545	17.6	19.4352	20	12.6154	25.3625	20
				130.114	21	20.3315	20	1.92308	8.40101	20
				130.682	28.6	36.0254	20	5.76923	18.0192	20
				131.25	25.9	27.133	20	5	18.2757	20
				131.818	18.3	18.4108	20	4.69231	18.323	20
				132.386	22.1	21.8124	20	15.0769	24.7738	20
				132.955	28.4	27.3869	20	12.6923	32.7475	20
				133.523	26.25	26.6001	20	0.230769	9.81626	20
				134.091	33.45	29.8002	20	8.46154	25.1781	20
				134.659	26.95	36.6024	20	10.9231	18.0438	20
				135.227	30.65	31.5082	20	9.30769	18.3638	20
				135.795	33.2	37.145	20	11.0769	21.7465	20
				136.364	34.4	37.5407	20	7.61538	22.622	20
				136.932	33.35	36.556	20	15.6154	29.8316	20
				137.5	33.8	28.5078	20	10	25.4264	20
				138.068	21.2	16.3533	20	8	18.5427	20
				138.636	29.4	22.8482	20	8.15385	18.7299	20
				139.205	32.25	31.4406	20	3.23077	17.422	20
				139.773	25.75	20.7285	20	5.92308	13.307	20
				140.341	22.95	32.0452	20	1.76923	11.0087	20
				140.909	22.05	16.9099	20	1.92308	11.124	20
				141.477	22.95	23.545	20	7.92308	18.3869	20
				142.045	17.65	15.1424	20	9.46154	18.7511	20
				142.614	23.75	30.1765	20	5.30769	18.3411	20
				143.182	32.1	38.4446	20	19.3077	31.1806	20
				143.75	25.1	22.939	20	17.7692	29.2123	20
				144.318	19.5	15.07	20	15.4615	34.4011	20
				144.886	26.85	25.9925	20	12.4615	28.3685	20
				145.455	36.95	43.2623	20	17.1538	38.3837	20
				146.023	16.15	13.5463	20	19.5385	33.545	20
				146.591	26.3	25.3358	20	3.61538	12.9263	20
				147.159	24.85	20.1997	20	0.692308	11.6575	20
				147.727	19.55	15.0069	20	15.5385	24.3605	20
				148.295	19.4	26.5417	20	25.7692	37.379	20
				148.864	20.9	23.6107	20	8	18.5787	20
				149.432	24.65	27.0969	20	3.69231	12.5325	20
				150	18.2	14.4572	20	7.38462	18.7107	20
				150.568	16.8	15.6057	20	11.4615	30.8993	20
				151.136	18.1	21.3342	20	10.5385	22.4225	20
				151.705	18.35	18.9272	20	17.2308	42.0182	20
				152.273	23.1	28.6226	20	14.5385	24.7373	20
				152.841	16.6	16.7627	20	14.6923	24.7803	20
				153.409	18.3	23.3127	20	3	12.7606	20
				153.977	25.8	27.0839	20	9	25.7164	20
				154.545	21.05	27.5289	20	6.84615	25.5371	20
				155.114	22.25	27.4301	20	2.92308	17.5426	20
				155.682	20.75	39.3418	20	12.7692	32.7647	20
				156.25	29.1	29.7992	20	7.69231	13.7561	20
				156.818	19.5	20.3198	20	18	33.9608	20
				157.386	17.3	14.3016	20	20.0769	33.2928	20
				157.955	25.05	30.228	20	8.38462	25.1016	20
				158.523	16.5	12.6803	20	5.76923	13.5902	20
				159.091	13.6	14.3908	20	9.23077	22.08	20
				159.659	20.85	26.7115	20	8.38462	22.2281	20
				160.227	18.5	12.7919	20	6.15385	17.9854	20
				160.795	14.9	13.7148	20	10.4615	33.0848	20
				161.364	15.65	20.4766	20	3.38462	17.7977	20
				161.932	17.7	20.7265	20	7.53846	28.1028	20
				162.5	14.5	12.8902	20	15.3846	45.7922	20
				163.068	21.5	20.4077	20	14	42.7239	20
				163.636	21.9	27.8226	20	3.30769	17.3848	20
				164.205	16.75	15.2553	20	12.8462	32.7792	20
				164.773	15.4	16.2623	20	19.4615	37.6931	20
				165.341	12.7	10.7169	20	10.5385	18.2602	20
				165.909	18.95	22.2414	20	3.76923	17.4268	20
				166.477	17.1	14.924	20	10.6923	32.9378	20
				167.045	17.65	13.9709	20	1.84615	8.49359	20
				167.614	19.4	26.2205	20	6.69231	18.0987	20
				168.182	17.55	22.8161	20	2.07692	17.4378	20
				168.75	19.15	20.6047	20	10.9231	25.4999	20
				169.318	17.45	22.7884	20	0.0769231	11.708	20
				169.886	20.65	28.0231	20	1	8.88819	20
				170.455	17.95	20.4308	20	3.38462	12.3931	20
				171.023	17.2	20.1484	20	6.92308	18.4638	20
				171.591	21.8	23.6479	20	7.76923	25.4498	20
				172.159	18.85	19.7091	20	11.3846	25.5589	20
				172.727	20.2	17.0683	20	3.76923	12.1803	20
				173.295	16.05	18.4347	20	3.53846	4.539	20
				173.864	17.4	22.2555	20	6.76923	14.196	20
				174.432	15.4	11.1563	20	5.61538	18.5497	20
				175	15.4	12.0978	20	2.84615	17.5397	20
				175.568	9.8	10.6652	20	8.76923	22.08	20
				176.136	13.95	15.4766	20	17.3077	42.1888	20
				176.705	14.25	15.1445	20	5.46154	18.3195	20
				177.273	13.4	12.0717	20	8	28.2577	20
				177.841	16.5	17.8488	20	3.30769	17.4039	20
				178.409	13.8	12.7263	20	3.30769	12.3584	20
				178.977	13.65	15.7121	20	0.923077	16.8595	20
				179.545	12.65	15.1598	20	12.4615	18.0167	20
				180.114	13.8	11.9323	20	5.46154	13.4574	20
				180.682	16.2	15.199	20	15.1538	24.647	20
				181.25	17.95	18.409	20	4.76923	18.2444	20
				181.818	16.5	15.0105	20	0.538462	10.8445	20
				182.386	13.3	13.2192	20	2.76923	6.24705	20
				182.955	13.25	14.9451	20	0.461538	11.1102	20
				183.523	20.7	17.3269	20	8.23077	13.4608	20
				184.091	10.9	12.8387	20	9.53846	18.8663	20
				184.659	15.4	14.4127	20	2.38462	8.46107	20
				185.227	18.7	17.2599	20	1.07692	10.874	20
				185.795	11.25	14.1268	20	0.615385	10.7745	20
				186.364	16.75	15.0992	20	1.30769	8.48906	20
				186.932	16.9	18.235	20	3.46154	17.4194	20
				187.5	11.95	10.8019	20	4.53846	2.3315	20
				188.068	16.75	13.1704	20	3.61538	17.3375	20
				188.636	11.65	11.6677	20	0.615385	10.7435	20
				189.205	10.65	10.5395	20	1.46154	8.60828	20
				189.773	16.6	17.969	20	2.69231	12.4725	20
				190.341	11.6	14.4928	20	12.7692	27.7433	20
				190.909	17.4	23.0158	20	2.84615	12.4689	20
				191.477	17.05	14.3837	20	5.07692	13.7929	20
				192.045	11.3	15.3763	20	0.0769231	10.7894	20
				192.614	11.1	13.2582	20	3.07692	12.3387	20
				193.182	11.7	14.176	20	14.4615	30.1541	20
				193.75	12.55	11.0094	20	4.76923	18.2124	20
				194.318	21.9	21.312	20	1.76923	8.13587	20
				194.886	14.5	12.2152	20	7.84615	22.0826	20
				195.455	14.85	15.0238	20	2.30769	12.5126	20
				196.023	14.6	10.9995	20	2.46154	12.5208	20
				196.591	16.6	16.1193	20	10.1538	22.0221	20
				197.159	20.75	20.0654	20	11.8462	25.2746	20
				197.727	19.6	21.9459	20	5.92308	13.307	20
				198.295	19	20.1912	20	5.84615	17.99	20
				198.864	22.25	13.8027	20	4.61538	22.0361	20
				199.432	14.75	12.1736	20	0.846154	11.014	20
				200	19.2	22.3715	20	3.07692	17.4426	20
				200.568	18	14.524	20	0.230769	8.62316	20
				201.136	19.9	14.7323	20	7.07692	22.3214	20
				201.705	13.05	11.4821	20	1.61538	10.8439	20
				202.273	21.05	21.9916	20	1.84615	12.7335	20
				202.841	19.8	20.1562	20	8	22.1886	20
				203.409	16.5	15.1848	20	2.69231	12.4659	20
				203.977	15.3	17.7055	20	16.9231	29.5592	20
				204.545	16.7	17.2995	20	3.15385	12.2804	20
				205.114	14	15.131	20	3.23077	12.3096	20
				205.682	17.65	22.3166	20	3.92308	3.77407	20
				206.25	10.6	10.0336	20	3.69231	4.04937	20
				206.818	18.5	19.9697	20	6.38462	18.0487	20
				207.386	16.7	20.3058	20	10.6154	18.081	20
				207.955	13.45	14.8731	20	0.615385	11.1992	20
				208.523	15.9	15.0609	20	3	17.3877	20
				209.091	21.2	19.1713	20	8.30769	25.0845	20
				209.659	13.05	10.013	20	8.15385	18.1514	20
				210.227	14.4	10.5601	20	1	10.8628	20
				210.795	16.2	14.7062	20	3.61538	12.1005	20
				211.364	14.85	17.7268	20	5.15385	25.086	20
				211.932	13.75	15.4268	20	12.7692	21.5451	20
				212.5	14.9	11.2479	20	3.23077	17.3501	20
				213.068	17.3	18.1865	20	12.9231	21.5308	20
				213.636	12.6	11.5777	20	3.46154	12.2244	20
				214.205	13.9	14.4109	20	2.61538	17.4429	20
				214.773	8.8	8.84724	20	0.384615	10.7822	20
				215.341	17.9	17.1461	20	8.07692	21.9638	20
				215.909	14	20.2589	20	12.4615	22.044	20
				216.477	11.55	14.827	20	0.0769231	10.8586	20
				217.045	16.4	20.679	20	1	10.7703	20
				217.614	11	10.3923	20	1.61538	8.31202	20
				218.182	14.85	22.5325	20	7.23077	18.5928	20
				218.75	15.75	17.9469	20	5.38462	17.984	20
				219.318	16.75	17.2196	20	10.2308	21.9778	20
				219.886	13.1	14.6535	20	7.61538	18.4189	20
				220.455	14.25	14.6175	20	1	8.4951	20
				221.023	16	14.4841	20	3.23077	12.491	20
				221.591	14.05	10.6843	20	9.84615	18.4248	20
				222.159	20.15	21.6145	20	5.15385	17.3726	20
				222.727	18.15	22.7579	20	1.92308	8.45046	20
				223.295	14.9	19.8359	20	7.69231	18.4679	20
				223.864	15.25	14.2898	20	6.23077	12.9753	20
				224.432	14.4	17.3733	20	5.84615	21.8359	20
				225	13.7	20.5813	20	0.923077	11.0186	20
				225.568	14.95	27.9764	20	3.23077	4.78111	20
				226.136	6.8	7.79744	20	0.615385	9.24246	20
				226.705	19.25	24.1113	20	1.23077	11.0842	20
				227.273	15.65	14.3903	20	11.6923	18.5265	20
				227.841	13.05	11.9801	20	3.15385	12.4489	20
				228.409	10.5	10.6252	20	3.15385	17.4826	20
				228.977	10.65	12.9991	20	1.30769	11.213	20
				229.545	12.2	20.5108	20	7.53846	25.3233	20
				230.114	14.5	15.6457	20	1.23077	10.8101	20
				230.682	16.15	15.6248	20	7.92308	18.2914	20
				231.25	11.8	13.5087	20	7.23077	18.642	20
				231.818	15.35	15.4282	20	10	25.3213	20
				232.386	11.55	14.7914	20	7.38462	18.5497	20
				232.955	9.55	10.5405	20	7.61538	13.8054	20
				233.523	12.5	11.821	20	5.61538	17.9329	20
				234.091	11.7	14.7901	20	8.15385	18.2841	20
				234.659	12.25	11.6974	20	16.7692	26.948	20
				235.227	10.7	14.6901	20	5	13.4164	20
				235.795	9.15	14.5901	20	12.0769	18.2093	20
				236.364	12.35	17.9803	20	2.15385	12.582	20
				236.932	13	17.72	20	4.38462	18.4053	20
				237.5	11.9	10.9828	20	4.84615	18.179	20
				238.068	17.15	26.6622	20	10.1538	32.9693	20
				238.636	6.5	7.67429	20	3.07692	12.2846	20
				239.205	17.15	20.6609	20	3.07692	12.2302	20
				239.773	17	17.8385	20	4.76923	18.2261	20
				240.341	10.9	10.8235	20	15	27.2703	20
				240.909	16.15	20.8081	20	0.769231	8.50641	20
				241.477	17.3	22.6416	20	3.53846	12.6466	20
				242.045	13.65	17.6911	20	1.84615	8.49359	20
				242.614	7.9	7.97958	20	9.53846	18.653	20
				243.182	15.65	18.2361	20	5	18.1475	20
				243.75	11.35	15.0657	20	6.30769	13.456	20
				244.318	18.45	17.9017	20	21.9231	30.0845	20
				244.886	15.05	14.866	20	3.15385	17.5016	20
				245.455	13.05	19.9274	20	5.53846	25.0985	20
				246.023	11.05	10.2468	20	12	25.3607	20
				246.591	23.95	26.5081	20	9.38462	28.3212	20
				247.159	14	20.1364	20	12.1538	35.0924	20
				247.727	16.85	20.1005	20	12.3846	27.9211	20
				248.295	18.85	22.1888	20	7	18.7528	20
				248.864	24.2	38.3304	20	8.07692	18.7326	20
				249.432	14.95	22.7676	20	1.53846	8.21194	20
				250	16.55	18.0306	20	4.53846	13.648	20
				250.568	19.15	17.8422	20	2.84615	17.4587	20
				251.136	30.2	42.3129	20	5.61538	18.021	20
				251.705	18.05	18.0014	20	7.84615	18.4429	20
				252.273	16.25	22.5689	20	7.53846	14.0215	20
				252.841	19.75	23.9184	20	21.1538	35.1943	20
				253.409	24.2	36.8648	20	3.53846	17.4194	20
				253.977	20.35	27.8573	20	5.69231	18.1585	20
				254.545	18.45	19.8135	20	10.4615	18.4193	20
				255.114	15.6	15.3053	20	1.53846	8.52071	20
				255.682	14.35	14.8688	20	4.46154	2.69615	20
				256.25	12.1	10.7845	20	0.615385	11.057	20
				256.818	18.75	20.0994	20	6.61538	18.8748	20
				257.386	21.15	21.7214	20	5.30769	18.2135	20
				257.955	18.45	22.4253	20	12.1538	18.2247	20
				258.523	16.4	17.9807	20	8.38462	18.4053	20
				259.091	21.8	27.2679	20	8.46154	18.4238	20
				259.659	19.8	14.9582	20	5.46154	13.2829	20
				260.227	12.4	26.2847	20	15	21.2642	20
				260.795	11.95	10.5355	20	1.61538	10.65	20
				261.364	12	11.0596	20	1.46154	11.5081	20
				261.932	17.75	18.3127	20	2.76923	17.4602	20
				262.5	14.8	18.1474	20	9.92308	18.4502	20
				263.068	19.35	24.1122	20	7.69231	25.3587	20
				263.636	19.55	19.715	20	1.46154	16.3229	20
				264.205	11.95	14.4822	20	8.38462	18.2827	20
				264.773	15.6	20.3118	20	1.07692	10.874	20
				265.341	13.05	14.6268	20	0.769231	16.7588	20
				265.909	16.3	20.6884	20	6.76923	18.8598	20
				266.477	8.85	9.4717	20	14.7692	21.202	20
				267.045	21.3	27.4899	20	9.92308	18.4321	20
				267.614	17.8	20.1092	20	2.84615	12.8442	20
				268.182	19.25	21.9734	20	0.153846	10.7769	20
				268.75	13.05	15.2228	20	9.07692	22.607	20
				269.318	19.9	26.0645	20	4.84615	18.3614	20
				269.886	12.1	11.96	20	4.53846	18.3921	20
				270.455	13.55	17.9135	20	7.53846	22.3107	20
				271.023	17.35	14.7194	20	0.153846	16.7573	20
				271.591	25.65	23.8356	20	2.38462	17.5097	20
				272.159	15.65	15.5911	20	10.4615	18.3649	20
				272.727	18.2	20.3097	20	3.07692	17.5379	20
				273.295	17.8	17.3618	20	2.38462	17.7742	20
				273.864	21.1	29.2753	20	5.46154	13.6297	20
				274.432	14.8	22.6311	20	10.3077	22.1186	20
				275	17.6	17.7479	20	1.46154	8.45198	20
				275.568	14.8	13.0287	20	5.53846	18.383	20
				276.136	14.25	20.5141	20	1.46154	8.64692	20
				276.705	19.25	26.5089	20	8.30769	21.9787	20
				277.273	21.6	31.1201	20	5	18.1797	20
				277.841	21.15	22.0604	20	10.6154	27.9897	20
				278.409	12.8	11.209	20	10.6923	18.2637	20
				278.977	11.55	10.8165	20	1.38462	8.33205	20
				279.545	20.7	29.0573	20	1.38462	8.60754	20
				280.114	20.8	22.1183	20	5.46154	25.2541	20
				280.682	13.95	14.9437	20	3.07692	12.3993	20
				281.25	12.7	14.6219	20	0.846154	10.7381	20
				281.818	15.3	15.2077	20	11.6923	22.3099	20
				282.386	16.05	20.0328	20	10.3846	18.2918	20
				282.955	13.6	20.2962	20	4.15385	13.9812	20
				283.523	15.6	22.64	20	0.846154	10.9837	20
				284.091	13.3	17.5832	20	14.4615	21.5546	20
				284.659	10.55	13.9415	20	10.0769	22.0736	20
				285.227	17.85	22.3236	20	8.07692	13.817	20
				285.795	15.55	34.2828	20	4.30769	12.4792	20
				286.364	13.35	14.6189	20	1.84615	11.1044	20
				286.932	7.55	8.30013	20	3.38462	12.3054	20
				287.5	14.55	14.8907	20	6.23077	13.2486	20
				288.068	18.3	22.0313	20	10.3077	18.323	20
				288.636	17.6	22.3027	20	2.07692	8.31125	20
				289.205	12.1	14.8958	20	1.38462	8.46107	20
				289.773	10.1	13.4786	20	3.76923	12.5576	20
				290.341	8.25	8.22624	20	5.61538	18.0626	20
				290.909	13.1	19.8359	20	3.84615	12.2804	20
				291.477	19.35	26.2002	20	3.23077	12.683	20
				292.045	17.3	20.0003	20	7.53846	22.2397	20
				292.614	11.35	14.5576	20	2.23077	12.5841	20
				293.182	13.95	14.9718	20	3.92308	12.196	20
				293.75	14.75	20.6165	20	12.3846	24.9851	20
				294.318	10.75	10.4271	20	3.15385	12.4221	20
				294.886	16.8	21.0703	20	5.92308	13.4317	20
				295.455	16.45	15.696	20	1	16.5328	20
				296.023	16.65	23.0406	20	0.384615	10.8746	20
				296.591	15.8	18.5688	20	3.92308	12.196	20
				297.159	16.8	17.9813	20	5.30769	13.5116	20
				297.727	16.2	17.9197	20	10.0769	18.4547	20
				298.295	17.3	26.0407	20	0.923077	11.3539	20
				298.864	14.2	17.6026	20	0.846154	11.3714	20
				299.432	15.05	27.9689	20	1.15385	11.1643	20
				300	17.4	24.1778	20	1.46154	11.5587	20
				300.568	16.8	22.4044	20	4.38462	12.5003	20
				301.136	13.6	19.656	20	3.61538	18.4912	20
				301.705	13.95	10.7286	20	2.61538	17.5382	20
				302.273	12.4	14.5978	20	2.07692	17.6043	20
				302.841	20.2	24.0495	20	5.07692	1.75412	20
				303.409	15.1	14.5273	20	7.15385	18.6093	20
				303.977	16.55	26.2287	20	1.69231	9.0773	20
				304.545	13.45	15.1048	20	11.7692	25.358	20
				305.114	16.5	32.6166	20	2.53846	17.6759	20
				305.682	19.45	27.8803	20	3.30769	12.284	20
				306.25	14.6	22.6841	20	1.30769	16.5247	20
				306.818	20.15	24.051	20	5.23077	25.1302	20
				307.386	18.9	20.6191	20	7.61538	18.5452	20
				307.955	15.5	28.1995	20	2.61538	12.6263	20
				308.523	20.55	36.2687	20	13.4615	24.8415	20
				309.091	16	26.2378	20	12.1538	28.059	20
				309.659	22.8	31.8096	20	5.76923	18.0562	20
				310.227	31.75	46.8995	20	10.3077	21.9977	20
				310.795	23.15	31.9099	20	7.23077	18.5928	20
				311.364	27.4	42.0493	20	12.6154	21.7774	20
				311.932	19.4	31.2215	20	5.07692	18.1909	20
				312.5	17	22.6901	20	7.23077	18.82	20
				313.068	16.4	20.1165	20	13.6923	22.0393	20
				313.636	13.1	14.451	20	1.38462	8.69424	20
				314.205	15.5	14.8873	20	5.76923	25.1269	20
				314.773	18.5	23.7896	20	5.07692	18.2823	20
				315.341	13.75	15.6066	20	19.4615	28.8808	20
				315.909	12.8	15.4088	20	2.84615	13.0182	20
				316.477	15.3	20.016	20	14.9231	32.4896	20
				317.045	8.5	9.01753	20	3	24.6475	20
				317.614	13.65	14.6369	20	19.0769	33.6983	20
				318.182	18.8	39.5682	20	8.76923	13.7487	20
				318.75	12.6	20.0772	20	0.538462	10.9439	20
				319.318	10.9	10.5775	20	0.923077	16.9384	20
				319.886	19.15	27.7304	20	6.53846	13.3205	20
				320.455	13.25	15.647	20	4.15385	3.1845	20
				321.023	17.55	20.3223	20	3.46154	12.8816	20
				321.591	12.75	14.5054	20	1.38462	8.92131	20
				322.159	12.95	14.7665	20	5.30769	18.1447	20
				322.727	12.55	10.7384	20	16.6923	32.1439	20
				323.295	11.9	12.6612	20	0.615385	16.3734	20
				323.864	15.25	26.1833	20	3.23077	12.2281	20
				324.432	11.95	14.2514	20	1.30769	11.1009	20
				325	15.05	15.0839	20	0.846154	11.2535	20
				325.568	11.55	10.4149	20	1.84615	8.24466	20
				326.136	14.85	20.0795	20	7.53846	22.1194	20
				326.705	15.55	15.1639	20	2	8.43603	20
				327.273	9.75	9.18738	20	3.69231	17.2355	20
				327.841	14	17.7319	20	2.30769	17.5802	20
				328.409	12.45	14.6268	20	11.9231	18.3869	20
				328.977	17.05	26.2227	20	7.15385	18.6809	20
				329.545	17.4	17.9748	20	0.692308	10.7965	20
				330.114	13.75	14.7786	20	4.92308	18.2641	20
				330.682	17.25	18.6403	20	1.76923	8.34819	20
				331.25	19.75	26.5645	20	0.846154	16.3087	20
				331.818	15.5	16.2335	20	2.53846	17.5148	20
				332.386	12.65	14.21	20	15.3846	20.8508	20
				332.955	14	14.747	20	7.38462	25.4871	20
				333.523	14.9	14.4437	20	5.07692	18.2276	20
				334.091	10.95	10.2673	20	9	18.198	20
				334.659	19.3	20.2201	20	5.46154	13.4822	20
				335.227	20.65	21.2709	20	3.30769	12.284	20
				335.795	15.3	14.8257	20	4.92308	13.4812	20
				336.364	13.4	10.8259	20	2.92308	17.4426	20
				336.932	14.85	18.3712	20	0.769231	9.39108	20
				337.5	22.8	20.9174	20	3.07692	12.4195	20
				338.068	17.5	17.3524	20	10.6923	22.0658	20
				338.636	15.6	22.8667	20	4.15385	17.5729	20
				339.205	18.05	16.9565	20	1.30769	11.7713	20
				339.773	16.2	17.6474	20	10.5385	35.1013	20
				340.341	24.3	29.4012	20	6.30769	13.6222	20
				340.909	15.65	16.291	20	4.84615	12.6744	20
				341.477	17.35	32.5354	20	3.15385	12.3952	20
				342.045	16.4	14.3688	20	7.30769	28.2854	20
				342.614	20.85	22.1936	20	1.07692	11.0262	20
				343.182	20.25	19.6492	20	9.15385	18.9026	20
				343.75	14.4	11.3481	20	10.3846	18.7552	20
				344.318	14.75	15.6336	20	3.38462	17.3663	20
				344.886	16.7	20.4865	20	12.3846	22.0361	20
				345.455	22	39.0843	20	8.30769	32.8795	20
				346.023	30.2	38.7402	20	2.15385	12.6283	20
				346.591	21	32.3745	20	18.6923	36.0217	20
				347.159	18.65	15.645	20	0.0769231	11.1465	20
				347.727	26.5	41.298	20	3.15385	17.5016	20
				348.295	18.75	16.9547	20	1.38462	11.1694	20
				348.864	15.35	14.7087	20	8.30769	22.0544	20
				349.432	25.3	22.0026	20	10.9231	21.8077	20
				350	26.1	24.3913	20	6.15385	13.765	20
				350.568	17.95	16.2593	20	13	27.7969	20
				351.136	24.15	26.0612	20	8.30769	13.61	20
				351.705	22.55	25.7406	20	7.30769	13.9844	20
				352.273	18.35	21.037	20	1.38462	8.56873	20
				352.841	22.7	20.5736	20	15.6154	27.1002	20
				353.409	25.6	21.451	20	8	25.2686	20
				353.977	21.75	16.4537	20	5.61538	13.3012	20
				354.545	25.65	36.4161	20	12.6154	27.8943	20
				355.114	19.7	34.1638	20	5.46154	18.155	20
				355.682	19.35	18.0825	20	0.461538	11.4281	20
				356.25	25.25	27.6593	20	12.4615	32.743	20
				356.818	24.75	22.2849	20	3.69231	12.6121	20
				357.386	18.85	15.9614	20	5.92308	18.0299	20
				357.955	21.9	21.56	20	3.92308	12.8806	20
				358.523	23.4	14.6984	20	5.76923	22.0913	20
				359.091	26.15	33.2713	20	5.76923	13.6879	20
				359.659	28.55	26.3768	20	4.30769	18.4453	20
				360.227	13.25	14.2492	20	5.15385	18.3977	20
				360.795	17.85	17.3396	20	7.46154	18.7422	20
				361.364	30.85	37.2647	20	0.0769231	10.8893	20
				361.932	23	22.1977	20	6.23077	18.1345	20
				362.5	17.1	12.9367	20	12	33.1336	20
				363.068	25.6	20.4847	20	8.30769	25.2665	20
				363.636	29.4	29.7983	20	8.15385	22.3489	20
				364.205	28	21.2974	20	12.1538	22.2443	20
				364.773	24.6	19.1432	20	3.92308	17.3995	20
				365.341	26.05	21.7944	20	7.84615	22.3041	20
				365.909	25.95	28.7832	20	7.92308	25.4148	20
				366.477	23.35	23.2793	20	12	18.5652	20
				367.045	30.25	37.9069	20	11.9231	22.0925	20
				367.614	28.25	27.6993	20	5.61538	18.1546	20
				368.182	25.05	24.0711	20	7.76923	25.2526	20
				368.75	25.05	23.1596	20	6.92308	25.6335	20
				369.318	22.5	17.9282	20	9.61538	28.3006	20
				369.886	25.05	16.3947	20	2.23077	24.8232	20
				370.455	24	17.8089	20	6.69231	22.1825	20
				371.023	26	24.6299	20	9.84615	22.263	20
				371.591	28.85	18.8855	20	0.615385	11.0192	20
				372.159	30.6	25.6954	20	7.15385	19.1043	20
				372.727	25.75	22.6991	20	7.46154	18.6754	20
				373.295	29.75	29.5348	20	9.46154	22.5004	20
				373.864	24.2	20.276	20	9.92308	18.8435	20
				374.432	31.4	31.9447	20	10.6154	18.675	20
				375	30.55	22.6796	20	9.30769	22.6546	20
				375.568	34.1	27.8226	20	14.3077	27.8998	20
				376.136	27.45	21.2565	20	21.3077	49.4004	20
				376.705	29.65	25.5966	20	14.6154	24.9951	20
				377.273	27.1	22.0499	20	10	35.2775	20
				377.841	31.55	21.7896	20	14.8462	32.8376	20
				378.409	22.45	23.6632	20	11.5385	25.6112	20
				378.977	33.5	26.769	20	5.46154	25.6957	20
				379.545	30.4	23.1116	20	10	22.9165	20
				380.114	22.3	20.8506	20	7.30769	18.9973	20
				380.682	30.8	17.4163	20	2.61538	17.7038	20
				381.25	27.45	19.4976	20	7.76923	19.0007	20
				381.818	30.45	24.2844	20	11.6154	25.5817	20
				382.386	27.45	29.1231	20	2.84615	13.4465	20
				382.955	30.7	24.583	20	11.8462	41.3216	20
				383.523	33.25	26.2435	20	8.92308	22.8235	20
				384.091	25.05	23.6164	20	12.2308	30.8333	20
				384.659	31.3	27.4017	20	10	22.6826	20
				385.227	30.85	24.9785	20	18.7692	26.6244	20
				385.795	21.7	21.4454	20	6.76923	14.3826	20
				386.364	33.9	24.4409	20	3.07692	17.9279	20
				386.932	25.65	18.2937	20	9.23077	14.6808	20
				387.5	26.05	19.3621	20	2.38462	17.7742	20
				388.068	26.05	21.6734	20	10.6923	25.9788	20
				388.636	34.75	21.086	20	12.0769	28.2296	20
				389.205	30.8	22.9613	20	6.07692	25.692	20
				389.773	26.85	16.3877	20	3.46154	18.55	20
				390.341	29.85	18.0417	20	9.38462	28.4972	20
				390.909	31.85	16.8156	20	1.53846	10.1375	20
				391.477	42.8	31.0392	20	7.69231	22.4031	20
				392.045	35.7	31.7027	20	9.76923	22.8333	20
				392.614	35.3	17.1743	20	4.92308	18.8258	20
				393.182	30.8	22.3268	20	10.6154	28.6837	20
				393.75	36.25	27.3108	20	10.9231	29.3299	20
				394.318	43.9	52.4714	20	19.3846	36.1191	20
				394.886	33.15	27.6677	20	4.15385	14.9323	20
				395.455	40.25	34.4397	20	12.1538	33.2186	20
				396.023	31.9	35.1027	20	9.30769	25.8405	20
				396.591	50.85	47.4822	20	6.69231	33.42	20
				397.159	52.25	44.9735	20	11.6923	35.3515	20
				397.727	56	63.2247	20	14.6154	46.2827	20
				398.295	55.3	56.1943	20	1.07692	13.0733	20
				398.864	34.55	35.4512	20	7	19.1398	20
				399.432	39.5	52.3666	20	4.53846	19.8939	20
				400	44.1	47.9834	20	12.3846	25.7181	20
				400.568	42.3	46.451	20	7.92308	19.6276	20
				401.136	41.85	30.7079	20	14.6154	30.6283	20
				401.705	53	49.6376	20	10.2308	28.6768	20
				402.273	43.25	43.5586	20	3.30769	7.73934	20
				402.841	40.9	45.5827	20	17.2308	24.7156	20
				403.409	54.4	52.771	20	1	13.1149	20
				403.977	40.75	30.6197	20	9.61538	27.7385	20
				404.545	50.35	48.6894	20	20.8462	44.3769	20
				405.114	44.75	39.7305	20	4.84615	20.9756	20
				405.682	39.55	43.5001	20	14.4615	39.2102	20
				406.25	32.5	45.6664	20	13.7692	19.6645	20
				406.818	34.85	35.1587	20	8.23077	33.7815	20
				407.386	29.65	31.7876	20	14.6154	28.1411	20
				407.955	37.3	41.3981	20	19.3077	41.9869	20
				408.523	27.1	24.0129	20	5.92308	25.8504	20
				409.091	23.45	19.2312	20	13.0769	28.5933	20
				409.659	33.7	39.8195	20	10.2308	28.8968	20
				410.227	26.55	34.494	20	8.38462	26.4119	20
				410.795	23.55	28.4965	20	5	20.9125	20
				411.364	31.8	42.0771	20	4.92308	17.2117	20
				411.932	24.95	31.4483	20	5.61538	25.9632	20
				412.5	23.25	26.3696	20	10.9231	29.1389	20
				413.068	32.6	41.7025	20	14.6154	29.9904	20
				413.636	20.4	29.9023	20	8.61538	23.6204	20
				414.205	17.85	22.4693	20	15.1538	43.0849	20
				414.773	19.05	21.9748	20	16.5385	32.0172	20
				415.341	26.35	28.1542	20	12	30.4083	20
				415.909	25.6	20.9671	20	21.6923	39.3666	20
				416.477	22	39.6524	20	15.3077	25.9788	20
				417.045	17.35	22.8134	20	6.61538	20.4432	20
				417.614	21.2	28.7761	20	0.615385	12.4401	20
				418.182	15.95	21.9124	20	6.15385	19.9535	20
				418.75	22.5	25.2743	20	2.07692	9.25078	20
				419.318	24.5	44.4066	20	11.6154	20.9863	20
				419.886	23.65	26.6483	20	13.3077	33.7895	20
				420.455	30.2	40.9179	20	12.1538	25.0494	20
				421.023	15.65	14.8688	20	14.9231	23.5424	20
				421.591	16.35	18.0912	20	19.2308	35.6023	20
				422.159	27.15	33.8701	20	21.3077	32.8922	20
				422.727	10.95	13.4692	20	16.2308	37.5592	20
				423.295	12.1	12.7894	20	25.0769	44.1484	20
				423.864	16.65	16.3748	20	10.5385	30.035	20
				424.432	12.1	16.0424	20	8.53846	19.9107	20
				425	12.65	18.0096	20	24.5385	42.2406	20
				425.568	20.25	29.0659	20	17.7692	29.0406	20
				426.136	17.9	22.8632	20	13.5385	21.3527	20
				426.705	21.65	26.2303	20	15.3077	27.2806	20
				427.273	35.05	58.4677	20	9.92308	19.8093	20
				427.841	26.1	31.8035	20	18.3846	34.8988	20
				428.409	24	26.9893	20	10.0769	23.8588	20
				428.977	19.3	20.5736	20	11.9231	23.2396	20
				429.545	33.6	44.7736	20	11.5385	25.7443	20
				430.114	21.25	28.0054	20	32.9231	53.0494	20
				430.682	20.4	30.7201	20	15.0769	23.8239	20
				431.25	18.95	23.8867	20	13.8462	23.0248	20
				431.818	20.9	26.3557	20	19.7692	39.7956	20
				432.386	19.7	23.5195	20	17.7692	29.5047	20
				432.955	18.9	26.6081	20	6.92308	25.3162	20
				433.523	14.35	21.4973	20	17.8462	29.838	20
				434.091	19.1	26.0766	20	2.38462	10.3162	20
				434.659	17.7	23.6845	20	7.07692	13.8652	20
				435.227	12.4	17.3824	20	5.23077	13.5717	20
				435.795	10.35	12.7621	20	15.3846	34.517	20
				436.364	9.05	13.3278	20	13.7692	25.4694	20
				436.932	10	12.8923	20	9.84615	19.7182	20
				437.5	12.8	21.3458	20	14.0769	28.5671	20
				438.068	10.1	13.3413	20	10.1538	20.1033	20
				438.636	10.5	15.8927	20	5.92308	14.9078	20
				439.205	5.35	9.10913	20	16.1538	31.2139	20
				439.773	11.9	21.4425	20	5.61538	13.9794	20
				440.341	9.7	20.8834	20	3.30769	12.8412	20
				440.909	17.95	32.1812	20	9.84615	19.7182	20
				441.477	12.8	21.3507	20	4.76923	12.531	20
				442.045	7.9	12.2942	20	6.92308	18.4638	20
				442.614	7.55	15.0104	20	12.2308	23.3815	20
				443.182	11.45	21.8113	20	9.07692	22.0245	20
				443.75	6.7	11.599	20	9.92308	26.209	20
				444.318	11.3	33.7048	20	5.61538	14.1924	20
				444.886	12.25	27.7202	20	5.07692	17.914	20
				445.455	9.15	16.2036	20	23.1538	40.1286	20
				446.023	7.25	14.8745	20	9.61538	26.0562	20
				446.591	10.2	27.0353	20	5.53846	13.6114	20
				447.159	5.85	11.1793	20	7.38462	14.6603	20
				447.727	7.25	13.1464	20	15.4615	29.8122	20
				448.295	8.8	16.472	20	4	15.0997	20
				448.864	7.15	12.4108	20	9.92308	19.67	20
				449.432	9.95	21.2193	20	7.53846	14.9255	20
				450	5.25	9.01972	20	1.69231	9.18681	20
				450.568	7.6	11.1516	20	7.23077	14.0781	20
				451.136	4.75	8.45966	20	17.4615	30.8508	20
				451.705	4.55	8.13359	20	13.0769	22.8088	20
				452.273	5.7	9.75003	20	15.6154	26.0049	20
				452.841	2.95	7.35187	20	10.3846	25.4445	20
				453.409	4.4	8.4005	20	14.3077	28.8311	20
				453.977	2	4.47214	20	14.0769	23.1461	20
				454.545	3.9	8.08442	20	4.69231	16.6202	20
				455.114	1.7	3.57035	20	14.1538	26.1593	20
				455.682	3.85	7.37189	20	7.46154	12.9204	20
				456.25	2.5	4.81773	20	5	16.5378	20
				456.818	1.95	3.63427	20	7.15385	24.8993	20
				457.386	1.95	4.18613	20	14	28.9454	20
				457.955	2	4.07818	20	11.6923	28.7616	20
				458.523	1.75	3.29074	20	0.230769	0.599145	20
				459.091	2	3.38728	20	7.07692	24.9181	20
				459.659	2	3.81134	20	4.84615	11.1792	20
				460.227	5.4	13.6629	20	7.30769	17.825	20
				460.795	4.95	9.21369	20	0.384615	1.38675	20
				461.364	3.2	7.30249	20	2.53846	8.2726	20
				461.932	3.7	7.00451	20	2.61538	8.25165	20
				462.5	1.8	3.03662	20	0.230769	0.599145	20
				463.068	2.4	4.33347	20	0.0769231	0.27735	20
				463.636	6.45	10.7824	20	4.76923	11.2038	20
				464.205	3.55	7.22914	20	0.230769	0.599145	20
				464.773	1.6	3.08477	20	0.153846	0.5547	20
				465.341	4.75	9.12414	20	2.38462	8.30199	20
				465.909	3.75	7.20289	20	5.23077	16.5033	20
				466.477	5.45	9.74126	20	2.38462	8.30199	20
				467.045	2.85	6.79222	20	0.153846	0.375534	20
				467.614	3.5	6.99248	20	0.230769	0.599145	20
				468.182	3.85	7.27848	20	0.384615	1.1209	20
				468.75	1.95	3.44085	20	2.38462	8.30199	20
				469.318	3.3	7.07181	20	5.07692	16.525	20
				469.886	2.8	4.49093	20	4.92308	11.1465	20
				470.455	3.6	7.5212	20	4.76923	11.2113	20
				471.023	3.5	7.00751	20	7.07692	13.0796	20
				471.591	2.1	3.83749	20	7.15385	17.8832	20
				472.159	2.15	4.19618	20	0.461538	1.1266	20
				472.727	3.7	7.22641	20	2.38462	8.30199	20
				473.295	1.9	3.80996	20	7.15385	17.8832	20

## Sheet: Figure 3
	Figure 3D						Figure 3D					Figure 3H				Figure 3J
	Control	Hypotonic	Hypertonic	Blastocoel			Control	Deflation	Reinflation			Control	Deflation			Control	Inflation
	1.186	0.233	0.057	0.133			1.191	3.71	0.882			0.002	0.932			1.009	0.003
	1.21	0.38	0.349	0.846			0.897	3.265	1.029			0.001	0.686			0.616	0.009
	0.795	0.239	0.274	0.332			0.883	3.581	1.657			0.002	0.295			0.316	0.0048
	0.893	0.074	0.621	0.027			0.943	3.538	1.484			0.002	1			0.716	0.006
	1.177	0.064	0.521	0.034			0.827	3.244	1.329			0.002	0.54			0.615	0.0073
	0.936	0.111	0.518	0.967			0.808	2.052	2.663			0	0.763			0.595	0
	1.107	0.756	0.212	0.855			1.215	2.08	1.815			0.001	0.564			0.635	0.0021
	0.814	0.15	0.066	0.547			1.008	3.633	1.97			0	0.84			0.544	0.0019
	0.88	0.469		1.009			1.201	1.875	1.758			0	0.667			0.725	0.0012
		0.786		0.328			1.027	2.821	1.584			0.003	0.536			0.75	0.0016
				0.144				1.96	1.26			0	0.379			0.832	0.001
				0.095				3.102	2.075			0	0.741			0.667	0.008
				0.403				2.991	1.118			0.001	0.617			0.692	0.0025
								2.478	0.962			0.002	0.672			0.667	0.004
								2.721	0.985			0.002	0.841			0.254	0
									0.918			0.002	0.462			0.457	0.001
									1.029							0.537	0.0034
									1.061							0.392	0.0034
									0.879
									0.978
									1.176
									1.282
									0.745

## Sheet: Figure 4
	Figure 4A					Figure 4C					Figure 4E
	Control	Deflation	Inflation			Control	Deflation	Inflation			Control	Yap-MO	Yap-MO + Xwnt8	Xwnt8
	1.04565	1.653	0.635503			1.083	1.459	0.015			1.086	0.175	0.371	1.587
	1.07704	1.51474	0.59661			0.814	1.521	0.017			0.964	0.174	0.072	1.799
	0.863729	1.40676	0.43			1.097	1.299	0.115			1.053	0.46	0.137	1.608
						1.093	1.316	0.21			1.274	0.178	0.227	1.634
						0.914	1.29	0.204			0.829	0.031	0.039	1.441
											0.726	0.199	0.014	1.738
											1.199	0.231	0.2
											0.88	0.041	0.305
											0.846	0.153
											1.143	0.119
	Figure 4G						Figure 4I
	Control	Yap-MO	Yap-MO + BIO	BIO			Control	Yap-MO	Yap-MO + LEFΔN-βCTA	LEFΔN-βCTA
	0.704	0.049	0.01	1.422			0.868	0.006	1.155	1.19
	0.774	0.025	0.113	1.548			1.079	0.064	1.388	1.119
	0.754	0.082	0.099	1.511			0.992	0.112	1.223	1.302
	0.849	0.304	0.121	1.708			0.753	0.048	1.194	1.192
	1.239	0.126	0.132	1.62			1.008	0.036	1.148	1.11
	1.208	0.102	0.025	1.847			1.106	0.108	1.064	1.686
	1.309	0.048	0.366	1.676			1.045	0.197	1	1.335
	1.075	0.01	0.09	1.73			1.251	0.308	1.311	1.309
	1.085	0.066	0.045	1.211			0.896	0.012	1.025	1.356
	1.004	0.18		1.364				0.168

## Sheet: Figure 5
	Figure 5A				Figure 5A				Figure 5C				Figure 5F				Figure 5G				Figure 5I							Fig 5J				Fig 5L						Fig 5M									Fig 5O
	Stage 10	Stage 12			Control	Inflation			Control	Deflation			10	12			10	10*	12		10			12				0.5	1			10%	45%	95%	Dense				Sox9			Sox10						Sox10
	0.74	0.8			0.94	0.5			0.576	1.5			1.37	0.064			10.72	16.01	19.29		Ventral	Animal	Dorsal	Ventral	Animal			0.7	0.8			0.0608063	0.130292	0.238714	0.504634			10	1842.15	2085.43	2283.8	754.96	753.941	672.591			45	0.766875	1.05688
	1.27667	0.75			1.47667	0.4			1.396	1.3			1.63	0.068			12.86	17.15	14.86		0.73	0.78	0.59	0.98	0.92			1.3	0.8			0.0561204	0.14642	0.326968	0.721041			45	1408.31	1853.76	1984.54	834.768	797.453	954.975			100+	0.503786	0.316454
	0.906667	0.65			1.09667	0.4			0.998	1.8			1.79	0.082			9.16	17.98	16.51		0.55	0.76	0.76	0.88	0.91			0.9	0.7			0.0705171	0.170483	0.358406	0.58165			100	1150.33	1372.42	1591.85	631.568	529.162	713.391
	1.1	0.8			1.3	0.4			1.198	1.4			1.46	0.132			13.93	19.08	23.58		0.71	0.59	0.73	0.65	0.93			1.1	0.8									100+	126.123	528.145	703.811	103.472	108.101	398.231
	1.07	0.7			1.37	0.6			0.898	2.1			1.29	0.092			12.86	21.93	18.22		0.77	0.62	0.76	0.79	0.87			1.1	0.7
	1.04	0.85			1.04	0.8			1.17	2			0.95	0.09			8.57	15.13	18.22		0.58	0.74	0.83	0.74	0.76			1	0.9
	1.15	0.78			1.35	0.6			1.03	2.3			1.9	0.07204			7.93	17.67	19.72		0.73	0.64	0.77	0.89	0.89			1.2	0.8
	1.11667				1.21667				1.062	2.5			1.73	0.038			7.5	12.16	20.37		0.81	0.61	0.82	0.81	0.86			1.1
	1.18667				1.27667								1.27	0.082			11.79	16.01	22.51		0.69	0.81	0.8	0.99	0.97			1.2
													1.58	0.0523				17.36			0.77	0.76	0.63	0.85	0.97
													2.32	0.47113							0.78	0.51	0.56	0.88	0.91
													0.832	0.027
													1.3	0.325
													1.3	0.0956575
													1.46	0.0893208
													1.24646	0.0680418
													1.38	0.0974559
														0.062
[truncated: 4 more columns]

## Sheet: Figure 6
	Figure 6B				Figure 6C						Figure 6E				Figure 6G				Figure 6I						Figure 6K
	Control	Deflation			Control	Yap(MO)	Deflation	Yap(MO) + Deflation			Control	YapS127A			Control	BIO			Control	Yap(MO)	Yap(MO) + YapS127A	YapS127A			Control	Inflation	Inflation + YapS127A
	2.13	2.95			1.22423	0.0403244	1.71387	0.0399332			0.67	3.25			1.32	1.65			1.142	0.324	1.091	1.333			1.085	0.005	0.818
	1.74	2.57			0.955701	0.0306761	2.16068	0.141755			0.42	1.88			1.12	1.31			1.031	0.096	0.944	1.847			0.816	0.007	0.726
	1.38	1.63			0.820073	0.0228903	2.47393	0.0836067			1.35	1.69			0.76	1.1			0.849	0.413	0.81	1.019			1.099	0.015	0.832
	1.4	2.47									0.73	2.31			1.11	1.37			0.977	0.572	1.039	2.147			1.096	0.111	0.606
	1.17	2.91									0.94	3.12			1.04	1.46			0.795	0.363	1.027	1.42			0.916	0.104	0.712
	1.05	1.88									1.01	1.98			0.88	1.24			1.206	0.187	0.95	1.988			1.144	0.018	1.102
	0.79	2.77									0.89	2.22			1.07	0.92			1.293	0.291	1.35	1.376			1.208	0.137	0.618
	1.28	1.21									0.78	1.44			1.01	1.19			0.819	0.496	1.163				1.049	0.204	0.847
	1.4	1.33									0.89	2.06			1.34	1.17			1.08	0.875	1.087				0.751	0.225	0.639
	0.95	1.56									0.66	1.34			1.15	0.86									0.835	0.166
																										0.012
																										0.09

## Sheet: Figure 7
	Figure 7B								Figure 7C					Figure 7F
	Conf. (100%)	Yap			β-Catenin						Pearson's Coefficent			Control	YapS127A
	45	1.52	1.44	1.66	1.09	1.25	1.13		Confluance (%)	45	0.69			0.003	0.959
	100+	0.61	0.49	0.69	0.63	0.81	0.57			100+	0.35			0.005	0.781
											Overlap			0.006	1
										45	0.999			0.004	0.602
										100+	0.999			0.004	0.993
														0.011	0.862
														0.021	0.643
														0	0.712
														0.011	0.801
														0.002	0.396
															0.429
															0.567

## Sheet: Extended Data Fig1
	Extended Fig 1C			Extended Fig 1F
	Dorso-Lateral	Ventral		Stages	Control			DLMZ graft
	7	85		St 10	0	0	0	100	100	100
	12	88		St 12.5	0	0	0	100	100	100
	15	93

## Sheet: Extended Data Fig2
	Extended Fig 2A					Extended Fig 2A					Extended Fig 2D				Extended Fig 2E
	St10	St11	St12			St10	St11	St12			Time	HP			Stages	Competence		Hydrostatic pressure
	1.3	1.39	1.51			19.66	21.3	18.85			0	0.034			10	0.509	0.248	1.533	1.315
	1.41	1.46	1.44			15.94	18.75	20.76			0.01	0.405			11	0.187	0.058	2.981	1.582
	1.31	1.65	1.46			17.2	14.21	22.37			0.02	0.215			12	0.009	0.007	3.959	1.533
	1.44	1.31	1.39			13.29	18.28	22.81			0.03	0.306
	1.56	1.21	1.28			11.83	21.43	19.7			0.04	0.079
	1.16	1.28	1.25			16.16	19.28	27.24			0.05	0.299
	1.15	1.14	1.25			16.62	24.7	28.04			0.06	0.088
	1.18	1.27	1.25			16.72	21.13	26.54			0.07	0.141
	1.18	1.27	1.25			14.86	23.18	23.58			0.08	-0.027
	1.27	1.44	1.47			11.38	22.81	17.75			0.09	0.123
	1.45	1.5	1.47			10.68	21.42	20.48			0.1	-0.037
	1.49	1.5	1.73			9.45	20.75	16.19			0.11	0.262
	1.49	1.55	1.65			12.14	14.17				0.12	0.159
	1.56	1.55	1.65			15.07	15.45				0.13	0.221
	1.42	1.41	1.41			15.6	17.72				0.14	-0.076
	1.31	1.37	1.34			15.82	24.73				0.15	0.407
	1.27	1.26	1.42			21.37	19.07				0.16	0.353
	1.24	1.32	1.4				15.86				0.17	0.303
											0.18	-0.108
											0.19	0.393
											0.2	0.464
											0.21	0.324
											0.22	-0.045
											0.23	0.424
											0.24	0.492
											0.25	0.284
											0.26	-0.104
											0.27	0.428
											0.28	0.537
											0.29	0.367
											0.3	-0.107
											0.31	0.537
											0.32	0.583
											0.33	0.431
											0.34	-0.037
											0.35	0.534
											0.36	0.516
											0.37	0.324
											0.38	-0.045
											0.39	0.478
											0.4	0.438
											0.41	0.155
											0.42	-0.159
											0.43	0.526
											0.44	0.538
											0.45	0.355
											0.46	0.039
											0.47	0.62
											0.48	0.431
											0.49	0.308
											0.5	-0.031
											0.51	0.443
											0.52	0.199
											0.53	0.03
											0.54	-0.196
											0.55	0.411
											0.56	0.333
											0.57	0.168
											0.58	0.009
											0.59	0.334
											0.6	0.042
											0.61	-0.048
											0.62	-0.151
											0.63	0.514
											0.64	0.324
											0.65	0.376
											0.66	0.236
											0.67	0.412
											0.68	-0.014
											0.69	0.103
											0.7	0.1
											0.71	0.096
											0.72	-0.327
											0.73	-0.013
											0.74	0.383
											0.75	0.276
											0.76	-0.225
											0.77	0.171
											0.78	0.45
											0.79	0.327
											0.8	-0.233
											0.81	0.409
											0.82	0.652
											0.83	0.513
											0.84	0.003
											0.85	0.464
											0.86	0.431
											0.87	0.174
											0.88	-0.274
											0.89	0.355
											0.9	0.629
											0.91	0.355
											0.92	-0.032
											0.93	0.487
											0.94	0.373
											0.95	0.11
											0.96	-0.301
											0.97	0.784
											0.98	1.082
											0.99	0.933
											1	0.574
											1.01	1.06
											1.02	0.803
											1.03	0.554
											1.04	0.247
											1.05	0.611
											1.06	0.359
											1.07	0.05
											1.08	-0.219
											1.09	0.308
											1.1	0.168
											1.11	-0.057
											1.12	-0.317
											1.13	0.73
											1.14	0.865
											1.15	0.847
											1.16	0.634
											1.17	0.953
											1.18	0.584
											1.19	0.546
											1.2	0.445
											1.21	0.547
											1.22	0.125
											1.23	0.029
											1.24	0.003
											1.25	0.05
											1.26	-0.38
											1.27	-0.023
											1.28	0.392
											1.29	0.348
											1.3	-0.253
											1.31	0.223
											1.32	0.57
											1.33	0.507
											1.34	-0.021
											1.35	0.274
											1.36	0.306
											1.37	0.113
											1.38	-0.394
											1.39	0.105
											1.4	0.636
											1.41	0.436
											1.42	-0.102
											1.43	0.297
											1.44	0.324
											1.45	0.097
											1.46	-0.437
											1.47	0.509
											1.48	0.881
											1.49	0.693
											1.5	0.211
											1.51	0.659
											1.52	0.455
											1.53	0.211
											1.54	-0.116
											1.55	0.321
											1.56	0.157
											1.57	-0.163
											1.58	-0.415
											1.59	0.671
											1.6	1.029
											1.61	0.835
											1.62	0.473
											1.63	0.867
											1.64	0.554
											1.65	0.459
											1.66	0.153
											1.67	0.477
											1.68	0.135
											1.69	0.004
											1.7	-0.193
											1.71	0.168
											1.72	-0.027
											1.73	-0.11
											1.74	-0.223
											1.75	0.136
											1.76	-0.042
											1.77	0.01
											1.78	-0.136
											1.79	0.178
											1.8	-0.099
											1.81	0.175
											1.82	0.069
											1.83	0.096
											1.84	-0.325
											1.85	0.071
											1.86	0.258
											1.87	0.139
											1.88	-0.29
											1.89	0.098
											1.9	0.304
											1.91	0.104
											1.92	-0.344
											1.93	0.256
											1.94	0.548
											1.95	0.403
											1.96	-0.112
											1.97	0.42
											1.98	0.431
											1.99	0.274
											2	-0.238
											2.01	0.321
											2.02	0.478
											2.03	0.256
											2.04	-0.207
											2.05	0.244
											2.06	0.343
											2.07	0.068
											2.08	-0.33
											2.09	0.415
											2.1	0.611
											2.11	0.375
											2.12	-0.087
											2.13	0.54
											2.14	0.404
											2.15	0.159
											2.16	-0.303
											2.17	0.459
											2.18	0.536
											2.19	0.249
											2.2	-0.137
											2.21	0.43
											2.22	0.283
											2.23	-0.111
											2.24	-0.291
											2.25	0.82
											2.26	0.939
											2.27	0.724
											2.28	0.537
											2.29	0.949
											2.3	0.489
											2.31	0.275
											2.32	0.068
											2.33	0.408
											2.34	-0.048
											2.35	-0.259
											2.36	-0.123
											2.37	0.45
											2.38	0.157
											2.39	-0.012
											2.4	0.072
											2.41	0.157
											2.42	-0.301
											2.43	-0.002
											2.44	0.338
											2.45	0.329
											2.46	-0.259
											2.47	0.222
											2.48	0.545
											2.49	0.458
											2.5	-0.103
											2.51	0.28
											2.52	0.401
											2.53	0.206
											2.54	-0.307
											2.55	0.156
											2.56	0.519
											2.57	0.269
											2.58	-0.249
											2.59	0.3
											2.6	0.495
											2.61	0.306
											2.62	-0.246
											2.63	0.429
											2.64	0.609
											2.65	0.455
											2.66	-0.053
											2.67	0.397
											2.68	0.318
											2.69	0.114
											2.7	-0.281
											2.71	0.267
											2.72	0.358
											2.73	0.113
											2.74	-0.225
											2.75	0.418
											2.76	0.422
											2.77	0.231
											2.78	-0.18
											2.79	0.416
											2.8	0.3
											2.81	0.211
											2.82	-0.152
											2.83	0.304
											2.84	0.102
											2.85	-0.025
											2.86	-0.258
											2.87	0.215
											2.88	0.126
											2.89	0.068
											2.9	-0.103
											2.91	0.098
											2.92	-0.195
											2.93	-0.059
											2.94	-0.073
											2.95	0.108
											2.96	-0.272
											2.97	0.13
											2.98	0.259
											2.99	0.244
											3	-0.272
											3.01	0.027
											3.02	0.281
											3.03	0.202
											3.04	-0.29
											3.05	0.015
											3.06	0.377
											3.07	0.268
											3.08	-0.263
											3.09	0.095
											3.1	0.344
											3.11	0.222
											3.12	-0.393
											3.13	0.301
											3.14	0.739
											3.15	0.619
											3.16	0.016
											3.17	0.418
											3.18	0.491
											3.19	0.261
											3.2	-0.272
											3.21	0.19
											3.22	0.445
											3.23	0.16
											3.24	-0.338
											3.25	0.489
											3.26	0.808
											3.27	0.54
											3.28	0.007
											3.29	0.62
											3.3	0.452
											3.31	0.151
											3.32	-0.317
											3.33	0.598
											3.34	0.734
											3.35	0.418
											3.36	0.035
											3.37	0.552
											3.38	0.332
											3.39	-0.119
											3.4	-0.331
											3.41	0.677
											3.42	0.734
											3.43	0.485
											3.44	0.265
											3.45	0.704
											3.46	0.245
											3.47	0.01
											3.48	-0.108
											3.49	0.457
											3.5	0.098
											3.51	-0.21
											3.52	-0.187
											3.53	0.45
											3.54	0.246
											3.55	0.112
											3.56	0.144
											3.57	0.22
											3.58	-0.288
											3.59	-0.158
											3.6	0.203
											3.61	0.352
											3.62	-0.055
											3.63	0.429
											3.64	0.669
											3.65	1.102
											3.66	1.005
											3.67	1.72
											3.68	2.139
											3.69	2.645
											3.7	2.752
											3.71	3.604
											3.72	4.154
											3.73	4.635
											3.74	4.799
											3.75	5.821
											3.76	6.472
											3.77	7.155
											3.78	7.613
											3.79	9.098
											3.8	10.074
											3.81	11.294
											3.82	12.23
											3.83	14.101
											3.84	15.723
											3.85	17.493
											3.86	18.948
											3.87	20.477
											3.88	21.587
											3.89	22.133
											3.9	22.339
											3.91	22.351
											3.92	22.226
											3.93	22.072
											3.94	21.854
											3.95	21.654
											3.96	21.418
											3.97	21.206
											3.98	20.982
											3.99	20.767
											4	20.563
											4.01	20.333
											4.02	20.142
											4.03	19.917
											4.04	19.733
											4.05	19.522
											4.06	19.33
											4.07	19.142
											4.08	18.944
											4.09	18.776
											4.1	18.579
											4.11	18.42
											4.12	18.23
											4.13	18.073
											4.14	17.9
											4.15	17.733
											4.16	17.582
											4.17	17.408
											4.18	17.273
											4.19	17.102
											4.2	16.971
											4.21	16.81
											4.22	16.68
											4.23	16.548
											4.24	16.404
											4.25	16.283
											4.26	16.133
											4.27	16.025
											4.28	15.878
											4.29	15.77
											4.3	15.637
											4.31	15.52
											4.32	15.408
											4.33	15.281
											4.34	15.186
											4.35	15.055
											4.36	14.969
											4.37	14.844
											4.38	14.752
											4.39	14.644
											4.4	14.545
											4.41	14.458
											4.42	14.347
											4.43	14.272
											4.44	14.156
											4.45	14.081
											4.46	13.972
											4.47	13.89
											4.48	13.803
											4.49	13.71
											4.5	13.646
											4.51	13.545
											4.52	13.487
											4.53	13.39
											4.54	13.331
											4.55	13.246
											4.56	13.177
											4.57	13.112
											4.58	13.03
											4.59	12.982
											4.6	12.893
											4.61	12.848
											4.62	12.767
											4.63	12.716
											4.64	12.649
											4.65	12.586
											4.66	12.539
											4.67	12.473
											4.68	12.437
											4.69	12.36
											4.7	12.325
											4.71	12.259
											4.72	12.213
											4.73	12.162
											4.74	12.102
											4.75	12.071
											4.76	12.002
											4.77	11.977
											4.78	11.91
											4.79	11.88
											4.8	11.827
											4.81	11.785
											4.82	11.749
											4.83	11.692
											4.84	11.672
											4.85	11.608
											4.86	11.588
											4.87	11.532
											4.88	11.507
											4.89	11.466
											4.9	11.423
											4.91	11.4
											4.92	11.348
											4.93	11.334
											4.94	11.278
											4.95	11.264
											4.96	11.217
											4.97	11.191
											4.98	11.158
											4.99	11.117
											5	11.106
											5.01	11.056
											5.02	11.038
											5.03	10.982
											5.04	10.969
											5.05	10.933
											5.06	10.876
											5.07	10.85
											5.08	10.826
											5.09	10.819
											5.1	10.698
											5.11	10.682
											5.12	10.659
											5.13	10.641
											5.14	10.498
											5.15	10.46
											5.16	10.474
											5.17	10.402
											5.18	10.249
											5.19	10.178
											5.2	10.22
											5.21	10.167
											5.22	9.99
											5.23	9.963
											5.24	9.951
											5.25	9.923
											5.26	9.697
											5.27	9.726
											5.28	9.661
											5.29	9.619
											5.3	9.407
											5.31	9.442
											5.32	9.314
											5.33	9.194
											5.34	9.105
											5.35	9.155
											5.36	8.991
											5.37	8.872
											5.38	8.866
											5.39	8.948
											5.4	8.651
											5.41	8.595
											5.42	8.629
											5.43	8.74
											5.44	8.301
											5.45	8.32
											5.46	8.386
											5.47	8.432
											5.48	7.928
											5.49	7.954
											5.5	8.094
											5.51	8.049
											5.52	7.575
											5.53	7.671
											5.54	7.883
											5.55	7.804
											5.56	7.284
											5.57	7.468
											5.58	7.614
											5.59	7.517
											5.6	6.953
											5.61	7.25
											5.62	7.347
											5.63	7.234
											5.64	6.686
											5.65	6.968
											5.66	7.047
											5.67	6.884
											5.68	6.45
											5.69	6.75
											5.7	6.853
											5.71	6.622
											5.72	6.181
											5.73	6.526
											5.74	6.59
											5.75	6.443
											5.76	6.008
											5.77	6.419
											5.78	6.395
											5.79	6.264
											5.8	5.848
											5.81	6.3
											5.82	6.285
											5.83	6.15
											5.84	5.869
											5.85	6.209
											5.86	6.14
											5.87	6.036
											5.88	5.893
											5.89	6.205
											5.9	6.039
											5.91	5.994
											5.92	5.833
											5.93	6.12
											5.94	5.83
											5.95	5.913
											5.96	5.83
											5.97	6.077
											5.98	5.717
											5.99	5.835
											6	5.872
											6.01	6.015
											6.02	5.642
											6.03	5.737
											6.04	5.83
											6.05	5.917
											6.06	5.5
											6.07	5.708
											6.08	5.807
											6.09	5.885
											6.1	5.392
											6.11	5.727
											6.12	5.8
											6.13	5.836
											6.14	5.336
											6.15	5.701
											6.16	5.793
											6.17	5.759
											6.18	5.326
											6.19	5.647
											6.2	5.764
											6.21	5.683
											6.22	5.29
											6.23	5.693
											6.24	5.767
											6.25	5.689
											6.26	5.214
											6.27	5.711
											6.28	5.763
											6.29	5.699
											6.3	5.241
											6.31	5.751
											6.32	5.76
											6.33	5.624
											6.34	5.28
											6.35	5.775
											6.36	5.8
											6.37	5.598
											6.38	5.278
											6.39	5.742
											6.4	5.722
											6.41	5.628
											6.42	5.322
											6.43	5.797
											6.44	5.655
											6.45	5.601
											6.46	5.313
											6.47	5.757
											6.48	5.591
											6.49	5.57
											6.5	5.38
											6.51	5.667
											6.52	5.451
											6.53	5.431
											6.54	5.308
											6.55	5.563
											6.56	5.321
											6.57	5.375
											6.58	5.278
											6.59	5.501
											6.6	5.141
											6.61	5.358
											6.62	5.311
											6.63	5.518
											6.64	5.126
											6.65	5.347
											6.66	5.322
											6.67	5.416
											6.68	5.023
											6.69	5.213
											6.7	5.326
											6.71	5.406
											6.72	5.001
											6.73	5.257
											6.74	5.327
											6.75	5.403
											6.76	4.897
											6.77	5.25
											6.78	5.305
											6.79	5.332
											6.8	4.809
											6.81	5.264
											6.82	5.376
											6.83	5.348
											6.84	4.896
											6.85	5.302
											6.86	5.365
											6.87	5.246
											6.88	4.841
											6.89	5.294
											6.9	5.381
											6.91	5.251
											6.92	4.771
											6.93	5.277
											6.94	5.252
											6.95	5.163
											6.96	4.746
											6.97	5.269
											6.98	5.217
											6.99	5.094
											7	4.743
											7.01	5.175
											7.02	5.141
											7.03	5.038
											7.04	4.809
											7.05	5.221
											7.06	5.109
											7.07	5.003
											7.08	4.757
											7.09	5.222
											7.1	5.03
											7.11	4.982
											7.12	4.736
											7.13	5.134
											7.14	4.856
											7.15	4.823
											7.16	4.692
											7.17	5.057
											7.18	4.834
											7.19	4.798
											7.2	4.731
											7.21	5.051
											7.22	4.773
											7.23	4.748
											7.24	4.707
											7.25	5.018
											7.26	4.606
											7.27	4.681
											7.28	4.681
											7.29	4.997
											7.3	4.515
											7.31	4.623
											7.32	4.726
											7.33	4.922
											7.34	4.421
											7.35	4.563
											7.36	4.739
											7.37	4.785
											7.38	4.291
											7.39	4.577
											7.4	4.754
											7.41	4.78
											7.42	4.231
											7.43	4.66
											7.44	4.805
											7.45	4.788
											7.46	4.181
											7.47	4.621
											7.48	4.737
											7.49	4.704
											7.5	4.24
											7.51	4.722
											7.52	4.843
											7.53	4.672
											7.54	4.242
											7.55	4.781
											7.56	4.85
											7.57	4.639
											7.58	4.204
											7.59	4.808
											7.6	4.77
											7.61	4.597
											7.62	4.179
											7.63	4.779
											7.64	4.728
											7.65	4.544
											7.66	4.214
											7.67	4.754
											7.68	4.689
											7.69	4.473
											7.7	4.239
											7.71	4.737
											7.72	4.69
											7.73	4.562
											7.74	4.294
											7.75	4.781
											7.76	4.653
											7.77	4.607
											7.78	4.322
											7.79	4.753
											7.8	4.552
											7.81	4.535
											7.82	4.367
											7.83	4.702
											7.84	4.487
											7.85	4.498
											7.86	4.438
											7.87	4.654
											7.88	4.362
											7.89	4.449
											7.9	4.43
											7.91	4.658
											7.92	4.322
											7.93	4.55
											7.94	4.455
											7.95	4.616
											7.96	4.25
											7.97	4.556
											7.98	4.554
											7.99	4.667
											8	4.313
											8.01	4.578
											8.02	4.602
											8.03	4.603
											8.04	4.229
											8.05	4.506
											8.06	4.538
											8.07	4.581
											8.08	4.166
											8.09	4.553
											8.1	4.541
											8.11	4.57
											8.12	4.133
											8.13	4.545
											8.14	4.517
											8.15	4.479
											8.16	4.085
											8.17	4.452
											8.18	4.479
											8.19	4.408
											8.2	4.07
											8.21	4.491
											8.22	4.687
											8.23	4.668
											8.24	4.325
											8.25	4.813
											8.26	4.806
											8.27	4.83
											8.28	4.458
											8.29	4.911
											8.3	4.811
											8.31	4.763
											8.32	4.494
											8.33	4.922
											8.34	4.833
											8.35	4.702
											8.36	4.453
											8.37	4.829
											8.38	4.721
											8.39	4.645
											8.4	4.472
											8.41	4.823
											8.42	4.538
											8.43	4.529
											8.44	4.357
											8.45	4.741
											8.46	4.415
											8.47	4.423
											8.48	4.362
											8.49	4.67
											8.5	4.317
											8.51	4.291
											8.52	4.364
											8.53	4.591
											8.54	4.188
											8.55	4.207
											8.56	4.263
											8.57	4.439
											8.58	3.923
											8.59	4.081
											8.6	4.202
											8.61	4.403
											8.62	3.846
											8.63	4.041
											8.64	4.157
											8.65	4.254
											8.66	3.731
											8.67	3.957
											8.68	4.136
											8.69	4.142
											8.7	3.647
											8.71	3.949
											8.72	4.102
											8.73	4.095
											8.74	3.569
											8.75	3.994
											8.76	4.05
											8.77	3.998
											8.78	3.467
											8.79	3.989
											8.8	4.076
											8.81	3.949
											8.82	3.469
											8.83	3.965
											8.84	4.047
											8.85	3.866
											8.86	3.502
											8.87	4.002
											8.88	4.034
											8.89	3.848
											8.9	3.477
											8.91	4.035
											8.92	4.037
											8.93	3.964
											8.94	3.657
											8.95	4.175
											8.96	4.047
											8.97	3.969
											8.98	3.749
											8.99	4.172
											9	4.081
											9.01	4.004
											9.02	3.824
											9.03	4.125
											9.04	3.981
											9.05	4.011
											9.06	3.939
											9.07	4.288
											9.08	4.067
											9.09	4.182
											9.1	4.071
											9.11	4.369
											9.12	4.067
											9.13	4.227
											9.14	4.163
											9.15	4.367
											9.16	4.089
											9.17	4.294
											9.18	4.316
											9.19	4.424
											9.2	4.103
											9.21	4.316
											9.22	4.373
											9.23	4.473
											9.24	4.035
											9.25	4.337
											9.26	4.344
											9.27	4.471
											9.28	4.02
											9.29	4.346
											9.3	4.379
											9.31	4.419
											9.32	3.983
											9.33	4.319
											9.34	4.402
											9.35	4.368
											9.36	3.955
											9.37	4.268
											9.38	4.332
											9.39	4.312
											9.4	3.899
											9.41	4.296
											9.42	4.274
											9.43	4.256
											9.44	3.825
											9.45	4.252
											9.46	4.23
											9.47	4.198
											9.48	3.842
											9.49	4.196
											9.5	4.147
											9.51	4.037
											9.52	3.772
											9.53	4.123
											9.54	4.083
											9.55	4.04
											9.56	3.779
											9.57	4.165
											9.58	4.003
											9.59	3.986
											9.6	3.752
											9.61	4.158
											9.62	3.995
											9.63	3.995
											9.64	3.715
											9.65	4.002
											9.66	3.844
											9.67	3.83
											9.68	3.712
											9.69	3.996
											9.7	3.806
											9.71	3.804
											9.72	3.702
											9.73	4.002
											9.74	3.751
											9.75	3.892
											9.76	3.804
											9.77	4.075
											9.78	3.654
											9.79	3.79
											9.8	3.819
											9.81	4.06
											9.82	3.703
											9.83	3.848
											9.84	3.935
											9.85	4.058
											9.86	3.631
											9.87	3.812
											9.88	3.944
											9.89	4.064
											9.9	3.566
											9.91	3.864
											9.92	3.919
											9.93	4.011
											9.94	3.513
											9.95	3.901
											9.96	3.97
											9.97	3.969
											9.98	3.471
											9.99	3.853
											10	3.979
											10.01	3.907
											10.02	3.527
											10.03	3.939
											10.04	4.028
											10.05	3.921
											10.06	3.49
											10.07	3.971
											10.08	3.982
											10.09	3.918
											10.1	3.49
											10.11	3.974
											10.12	3.926
											10.13	3.831
											10.14	3.463
											10.15	3.918
											10.16	3.936
											10.17	3.755
											10.18	3.448
											10.19	3.831
											10.2	3.778
											10.21	3.665
											10.22	3.422
											10.23	3.799
											10.24	3.649
											10.25	3.618
											10.26	3.271
											10.27	3.651
											10.28	3.539
											10.29	3.58
											10.3	3.357
											10.31	3.64
											10.32	3.444
											10.33	3.508
											10.34	3.431
											10.35	3.618
											10.36	3.392
											10.37	3.475
											10.38	3.427
											10.39	3.61
											10.4	3.278
											10.41	3.508
											10.42	3.506
											10.43	3.688
											10.44	3.29
											10.45	3.601
											10.46	3.626
											10.47	3.72
											10.48	3.331
											10.49	3.627
											10.5	3.752
											10.51	3.757
											10.52	3.335
											10.53	3.65
											10.54	3.796
											10.55	3.807
											10.56	3.387
											10.57	3.777
											10.58	3.845
											10.59	3.87
											10.6	3.401
											10.61	3.833
											10.62	3.875
											10.63	3.858
											10.64	3.464
											10.65	3.85
											10.66	3.929
											10.67	3.862
											10.68	3.526
											10.69	3.872
											10.7	3.896
											10.71	3.826
											10.72	3.486
											10.73	3.904
											10.74	3.918
											10.75	3.919
											10.76	3.549
											10.77	3.988
											10.78	3.934
											10.79	3.909
											10.8	3.587
											10.81	3.973
											10.82	3.961
											10.83	3.885
											10.84	3.617
											10.85	3.908
											10.86	3.811
											10.87	3.794
											10.88	3.64
											10.89	3.965
											10.9	3.755
											10.91	3.798
											10.92	3.636
											10.93	3.967
											10.94	3.647
											10.95	3.705
											10.96	3.654
											10.97	3.915
											10.98	3.565
											10.99	3.57
											11	3.599
											11.01	3.785
											11.02	3.454
											11.03	3.552
											11.04	3.618
											11.05	3.761
											11.06	3.293
											11.07	3.471
											11.08	3.523
											11.09	3.68
											11.1	3.159
											11.11	3.372
											11.12	3.429
											11.13	3.511
											11.14	3.037
											11.15	3.313
											11.16	3.504
											11.17	3.548
											11.18	3.1
											11.19	3.395
											11.2	3.525
											11.21	3.485
											11.22	3.026
											11.23	3.48
											11.24	3.593
											11.25	3.527
											11.26	2.955
											11.27	3.423
											11.28	3.513
											11.29	3.426
											11.3	2.975
											11.31	3.467
											11.32	3.611
											11.33	3.46
											11.34	3.075
											11.35	3.525
											11.36	3.615
											11.37	3.44
											11.38	3.073
											11.39	3.577
											11.4	3.586
											11.41	3.485
											11.42	3.124
											11.43	3.621
											11.44	3.535
											11.45	3.485
											11.46	3.235
											11.47	3.613
											11.48	3.482
											11.49	3.406
											11.5	3.298
											11.51	3.625
											11.52	3.489
											11.53	3.498
											11.54	3.423
											11.55	3.71
											11.56	3.466
											11.57	3.626
											11.58	3.568
											11.59	3.789
											11.6	3.409
											11.61	3.604
											11.62	3.59
											11.63	3.728
											11.64	3.362
											11.65	3.538
											11.66	3.575
											11.67	3.598
											11.68	3.235
											11.69	3.442
											11.7	3.535
											11.71	3.594
											11.72	3.191
											11.73	3.481
											11.74	3.515
											11.75	3.583
											11.76	3.13
											11.77	3.522
											11.78	3.609
											11.79	3.637
											11.8	3.193
											11.81	3.492
											11.82	3.6
											11.83	3.562
											11.84	3.199
											11.85	3.554
											11.86	3.674
											11.87	3.588
											11.88	3.17
											11.89	3.587
											11.9	3.648
											11.91	3.606
											11.92	3.198
											11.93	3.662
											11.94	3.631
											11.95	3.576
											11.96	3.281
											11.97	3.707
											11.98	3.695
											11.99	3.573
											12	3.36
											12.01	3.712
											12.02	3.656
											12.03	3.568
											12.04	3.417
											12.05	3.82
											12.06	3.699
											12.07	3.719
											12.08	3.538
											12.09	3.889
											12.1	3.671
											12.11	3.732
											12.12	3.625
											12.13	3.875
											12.14	3.637
											12.15	3.67
											12.16	3.655
											12.17	3.773
											12.18	3.48
											12.19	3.565
											12.2	3.62
											12.21	3.771
											12.22	3.395
											12.23	3.601
											12.24	3.669
											12.25	3.833
											12.26	3.372
											12.27	3.59
											12.28	3.641
											12.29	3.734
											12.3	3.28
											12.31	3.487
											12.32	3.658
											12.33	3.674
											12.34	3.238
											12.35	3.504
											12.36	3.688
											12.37	3.667
											12.38	3.168
											12.39	3.547
											12.4	3.664
											12.41	3.628
											12.42	3.094
											12.43	3.555
											12.44	3.643
											12.45	3.566
											12.46	3.119
											12.47	3.574
											12.48	3.661
											12.49	3.494
											12.5	3.189
											12.51	3.658
											12.52	3.729
											12.53	3.572
											12.54	3.27
											12.55	3.734
											12.56	3.669
											12.57	3.601
											12.58	3.325
											12.59	3.783
											12.6	3.65
											12.61	3.604
											12.62	3.384
											12.63	3.747
											12.64	3.641
											12.65	3.619
											12.66	3.537
											12.67	3.796
											12.68	3.635
											12.69	3.625
											12.7	3.555
											12.71	3.843
											12.72	3.612
											12.73	3.711
											12.74	3.618
											12.75	3.855
											12.76	3.513
											12.77	3.645
											12.78	3.574
											12.79	3.709
											12.8	3.36
											12.81	3.481
											12.82	3.55
											12.83	3.627
											12.84	3.246
											12.85	3.391
											12.86	3.5
											12.87	3.593
											12.88	3.139
											12.89	3.376
											12.9	3.443
											12.91	3.534
											12.92	3.05
											12.93	3.395
											12.94	3.477
											12.95	3.508
											12.96	3.036
											12.97	3.376
											12.98	3.533
											12.99	3.454
											13	3.036
											13.01	3.379
											13.02	3.487
											13.03	3.415
											13.04	3.038
											13.05	3.469
											13.06	3.527
											13.07	3.494
											13.08	3.116
											13.09	3.576
											13.1	3.525
											13.11	3.457
											13.12	3.166
											13.13	3.612
											13.14	3.607
											13.15	3.484
											13.16	3.278
											13.17	3.671
											13.18	3.653
											13.19	3.545
											13.2	3.39
											13.21	3.806
											13.22	3.677
											13.23	3.634
											13.24	3.436
											13.25	3.806
											13.26	3.547
											13.27	3.51
											13.28	3.386
											13.29	3.681
											13.3	3.419
											13.31	3.348
											13.32	3.376
											13.33	3.594
											13.34	3.306
											13.35	3.264
											13.36	3.361
											13.37	3.622
											13.38	3.213
											13.39	3.326
											13.4	3.483
											13.41	3.744
											13.42	3.248
											13.43	3.424
											13.44	3.565
											13.45	3.731
											13.46	3.259
											13.47	3.442
											13.48	3.63
											13.49	3.631
											13.5	3.16
											13.51	3.492
											13.52	3.686
											13.53	3.583
											13.54	3.084
											13.55	3.516
											13.56	3.654
											13.57	3.61
											13.58	3.116
											13.59	3.586
											13.6	3.612
											13.61	3.505
											13.62	3.098
											13.63	3.531
											13.64	3.605
											13.65	3.465
											13.66	3.209
											13.67	3.607
											13.68	3.61
											13.69	3.47
											13.7	3.223
											13.71	3.621
											13.72	3.567
											13.73	3.577
											13.74	3.336
											13.75	3.654
											13.76	3.459
											13.77	3.476
											13.78	3.273
											13.79	3.527
											13.8	3.402
											13.81	3.432
											13.82	3.296
											13.83	3.442
											13.84	3.27
											13.85	3.342
											13.86	3.29
											13.87	3.447
											13.88	3.173
											13.89	3.345
											13.9	3.253
											13.91	3.395
											13.92	3.04
											13.93	3.272
											13.94	3.31
											13.95	3.462
											13.96	3.096
											13.97	3.26
											13.98	3.371
											13.99	3.426
											14	3.066
											14.01	3.292
											14.02	3.381
											14.03	3.368
											14.04	2.96
											14.05	3.272
											14.06	3.316
											14.07	3.345
											14.08	2.887
											14.09	3.255
											14.1	3.299
											14.11	3.308
											14.12	2.913
											14.13	3.258
											14.14	3.352
											14.15	3.288
											14.16	2.971
											14.17	3.319
											14.18	3.412
											14.19	3.336
											14.2	3.017
											14.21	3.418
											14.22	3.416
											14.23	3.389
											14.24	3.057
											14.25	3.494
											14.26	3.424
											14.27	3.348
											14.28	3.098
											14.29	3.491
											14.3	3.449
											14.31	3.3
											14.32	3.147
											14.33	3.542
											14.34	3.498
											14.35	3.365
											14.36	3.231
											14.37	3.634
											14.38	3.463
											14.39	3.4
											14.4	3.305
											14.41	3.721
											14.42	3.413
											14.43	3.311
											14.44	3.285
											14.45	3.62
											14.46	3.287
											14.47	3.19
											14.48	3.352
											14.49	3.606
											14.5	3.18
											14.51	3.111
											14.52	3.323
											14.53	3.488
											14.54	2.941
											14.55	3.076
											14.56	3.203
											14.57	3.275
											14.58	2.64
											14.59	2.898
											14.6	3.088
											14.61	3.085
											14.62	2.516
											14.63	2.827
											14.64	3.066
											14.65	2.968
											14.66	2.515
											14.67	2.854
											14.68	3.022
											14.69	2.895
											14.7	2.461
											14.71	2.891
											14.72	2.96
											14.73	2.865
											14.74	2.465
											14.75	2.941
											14.76	2.95
											14.77	2.85
											14.78	2.571
											14.79	3.032
											14.8	3.082
											14.81	2.962
											14.82	2.787
											14.83	3.175
											14.84	3.17
											14.85	3.079
											14.86	2.906
											14.87	3.267
											14.88	3.17
											14.89	3.192
											14.9	3.034
											14.91	3.383
											14.92	3.187
											14.93	3.271
											14.94	3.2
											14.95	3.427
											14.96	3.196
											14.97	3.211
											14.98	3.217
											14.99	3.34
											15	3.058
											15.01	3.17
											15.02	3.263
											15.03	3.381
											15.04	2.98
											15.05	3.239
											15.06	3.326
											15.07	3.469
											15.08	3.05
											15.09	3.354
											15.1	3.461
											15.11	3.515
											15.12	3.062
											15.13	3.301
											15.14	3.489
											15.15	3.442
											15.16	3.041
											15.17	3.318
											15.18	3.477
											15.19	3.436
											15.2	3.013
											15.21	3.391
											15.22	3.483
											15.23	3.44
											15.24	2.993
											15.25	3.393
											15.26	3.435
											15.27	3.36
											15.28	3.014
											15.29	3.389
											15.3	3.443
											15.31	3.261
											15.32	2.979
											15.33	3.326
											15.34	3.349
											15.35	3.227
											15.36	3.024
											15.37	3.434
											15.38	3.326
											15.39	3.258
											15.4	3.058
											15.41	3.501
											15.42	3.381
											15.43	3.322
											15.44	3.184
											15.45	3.564
											15.46	3.444
											15.47	3.377
											15.48	3.415
											15.49	3.714
											15.5	3.457
											15.51	3.349
											15.52	3.49
											15.53	3.791
											15.54	3.348
											15.55	3.362
											15.56	3.47
											15.57	3.693
											15.58	3.178
											15.59	3.327
											15.6	3.504
											15.61	3.62
											15.62	3.116
											15.63	3.264
											15.64	3.462
											15.65	3.403
											15.66	2.884
											15.67	3.164
											15.68	3.423
											15.69	3.353
											15.7	2.789
											15.71	3.155
											15.72	3.283
											15.73	3.196
											15.74	2.647
											15.75	3.096
											15.76	3.213
											15.77	3.08
											15.78	2.618
											15.79	3.023
											15.8	3.146
											15.81	2.958
											15.82	2.695
											15.83	3.103
											15.84	3.16
											15.85	3.001
											15.86	2.719
											15.87	3.148
											15.88	3.123
											15.89	3.052
											15.9	2.725
											15.91	3.091
											15.92	2.995
											15.93	2.946
											15.94	2.769
											15.95	3.123
											15.96	3.034
											15.97	2.969
											15.98	2.939
											15.99	3.198
											16	2.967
											16.01	2.921
											16.02	2.965
											16.03	3.202
											16.04	2.867
											16.05	2.989
											16.06	3.062
											16.07	3.323
											16.08	2.897
											16.09	3.051
											16.1	3.207
											16.11	3.398
											16.12	2.975
											16.13	3.196
											16.14	3.64
											16.15	3.755
											16.16	3.256
											16.17	3.537
											16.18	3.862
											16.19	3.869
											16.2	3.325
											16.21	3.702
											16.22	3.844
											16.23	3.811
											16.24	3.274
											16.25	3.668
											16.26	3.806
											16.27	3.673
											16.28	3.196
											16.29	3.584
											16.3	3.72
											16.31	3.509
											16.32	3.14
											16.33	3.5
											16.34	3.557
											16.35	3.399
											16.36	3.082
											16.37	3.481
											16.38	3.435
											16.39	3.346
											16.4	3.026
											16.41	3.404
											16.42	3.306
											16.43	3.233
											16.44	3.064
											16.45	3.344
											16.46	3.177
											16.47	3.037
											16.48	3.03
											16.49	3.269
											16.5	3.05
											16.51	3.064
											16.52	3.095
											16.53	3.29
											16.54	2.919
											16.55	3.045
											16.56	3.123
											16.57	3.314
											16.58	2.848
											16.59	3.046
											16.6	3.203
											16.61	3.32
											16.62	2.898
											16.63	3.073
											16.64	3.332
											16.65	3.389
											16.66	2.983
											16.67	3.257
											16.68	3.519
											16.69	3.536
											16.7	3.027
											16.71	3.367
											16.72	3.493
											16.73	3.468
											16.74	2.954
											16.75	3.351
											16.76	3.479
											16.77	3.374
											16.78	2.941
											16.79	3.298
											16.8	3.434
											16.81	3.305
											16.82	3.006
											16.83	3.306
											16.84	3.302
											16.85	3.199
											16.86	2.943
											16.87	3.283
											16.88	3.191
											16.89	3.185
											16.9	2.947
											16.91	3.262
											16.92	3.098
											16.93	3.101
											16.94	2.972
											16.95	3.228
											16.96	3.07
											16.97	3.046
											16.98	3.03
											16.99	3.16
											17	2.862
											17.01	2.903
											17.02	2.977
											17.03	3.154
											17.04	2.734
											17.05	2.919
											17.06	3.04
											17.07	3.201
											17.08	2.723
											17.09	2.962
											17.1	3.144
											17.11	3.166
											17.12	2.653
											17.13	2.846
											17.14	3.12
											17.15	3.098
											17.16	2.611
											17.17	2.891
											17.18	3.115
											17.19	3.075
											17.2	2.539
											17.21	2.988
											17.22	3.212
											17.23	3.168
											17.24	2.613
											17.25	3.099
											17.26	3.282
											17.27	3.122
											17.28	2.702
											17.29	3.212
											17.3	3.396
											17.31	3.152
											17.32	2.775
											17.33	3.264
											17.34	3.354
											17.35	3.125
											17.36	2.846
											17.37	3.356
											17.38	3.254
											17.39	3.046
											17.4	2.837
											17.41	3.364
											17.42	3.191
											17.43	2.972
											17.44	2.933
											17.45	3.326
											17.46	3.038
											17.47	2.848
											17.48	3.019
											17.49	3.285
											17.5	2.902
											17.51	2.899
											17.52	3.086
											17.53	3.277
											17.54	2.743
											17.55	2.92
											17.56	3.112
											17.57	3.236
											17.58	2.68
											17.59	2.904
											17.6	3.106
											17.61	3.098
											17.62	2.6
											17.63	2.866
											17.64	3.108
											17.65	3.037
											17.66	2.592
											17.67	2.922
											17.68	3.134
											17.69	3.073
											17.7	2.587
											17.71	3.005
											17.72	3.139
											17.73	3.103
											17.74	2.685
											17.75	3.114
											17.76	3.202
											17.77	3.143
											17.78	2.842
											17.79	3.197
											17.8	3.286
											17.81	3.233
											17.82	3.018
											17.83	3.342
											17.84	3.334
											17.85	3.325
											17.86	3.174
											17.87	3.519
											17.88	3.361
											17.89	3.387
											17.9	3.156
											17.91	3.301
											17.92	2.919
											17.93	2.891
											17.94	2.849
											17.95	2.798
											17.96	2.297
											17.97	2.115
											17.98	2.036
											17.99	1.843
											18	1.18
											18.01	0.987
											18.02	0.922
											18.03	0.758
											18.04	0.003
											18.05	-0.118
											18.06	-0.058
											18.07	-0.1
											18.08	-0.688
											18.09	-0.582
											18.1	-0.096
											18.11	-0.091
											18.12	-0.561
											18.13	-0.371
											18.14	0.16
											18.15	0.158
											18.16	-0.269
											18.17	-0.007
											18.18	0.194
											18.19	0.081
											18.2	-0.374
											18.21	0.058
											18.22	0.281
											18.23	0.201
											18.24	-0.22
											18.25	0.088
											18.26	0.169
											18.27	-0.008
											18.28	-0.243
											18.29	0.007
											18.3	0.022
											18.31	-0.231
											18.32	-0.332
											18.33	0.014
											18.34	-0.01
											18.35	-0.142
											18.36	-0.195
											18.37	0.072
											18.38	-0.288
											18.39	-0.316
											18.4	-0.088
											18.41	0.148
											18.42	-0.301
											18.43	-0.336
											18.44	0.123
											18.45	0.258
											18.46	-0.259
											18.47	-0.311
											18.48	0.201
											18.49	0.248
											18.5	-0.39
											18.51	-0.213
											18.52	0.337
											18.53	0.33
											18.54	-0.415
											18.55	-0.023
											18.56	0.529
											18.57	0.452
											18.58	-0.211
											18.59	0.097
											18.6	0.461
											18.61	0.209
											18.62	-0.24
											18.63	0.139
											18.64	0.328
											18.65	-0.087
											18.66	-0.416
											18.67	0.192
											18.68	0.428
											18.69	0.147
											18.7	-0.158
											18.71	0.337
											18.72	0.244
											18.73	-0.005
											18.74	-0.154
											18.75	0.203
											18.76	0.007
											18.77	-0.263
											18.78	-0.111
											18.79	0.128
											18.8	-0.187
											18.81	-0.357
											18.82	-0.006
											18.83	0.193
											18.84	-0.278
											18.85	-0.212
											18.86	0.217
											18.87	0.358
											18.88	-0.274
											18.89	-0.05
											18.9	0.367
											18.91	0.4
											18.92	-0.199
											18.93	-0.002
											18.94	0.469
											18.95	0.405
											18.96	-0.126
											18.97	0.078
											18.98	0.442
											18.99	0.272
											19	-0.281
											19.01	0.084
											19.02	0.343
											19.03	0.21
											19.04	-0.347
											19.05	0.083
											19.06	0.277
											19.07	0.154
											19.08	-0.255
											19.09	0.116
											19.1	0.278
											19.11	0.109
											19.12	-0.118
											19.13	0.218
											19.14	0.292
											19.15	0.131
											19.16	0.097
											19.17	0.372
											19.18	0.146
											19.19	0.115
											19.2	0.191
											19.21	0.424
											19.22	-0.014
											19.23	0.044
											19.24	0.267
											19.25	0.405
											19.26	-0.057
											19.27	0.028
											19.28	0.431
											19.29	0.429
											19.3	-0.065
											19.31	0.061
											19.32	0.469
											19.33	0.461
											19.34	-0.094
											19.35	0.234
											19.36	0.544
											19.37	0.497
											19.38	-0.102
											19.39	0.359
											19.4	0.671
											19.41	0.548
											19.42	0.026
											19.43	0.362
											19.44	0.539
											19.45	0.267
											19.46	-0.156
											19.47	0.293
											19.48	0.622
											19.49	0.318
											19.5	-0.073
											19.51	0.393
											19.52	0.422
											19.53	0.133
											19.54	-0.123
											19.55	0.408
											19.56	0.367
											19.57	0.139
											19.58	0
											19.59	0.354
											19.6	0.186
											19.61	-0.081
											19.62	0.018
											19.63	0.253
											19.64	-0.051
											19.65	-0.169
											19.66	0.136
											19.67	0.284
											19.68	-0.257
											19.69	-0.072
											19.7	0.534
											19.71	0.684
											19.72	0.015
											19.73	0.257
											19.74	0.717
											19.75	0.724
											19.76	0.117
											19.77	0.323
											19.78	0.659
											19.79	0.459
											19.8	-0.076
											19.81	0.263
											19.82	0.542
											19.83	0.3
											19.84	-0.244
											19.85	0.338
											19.86	0.757
											19.87	0.647
											19.88	0.214
											19.89	0.693
											19.9	0.647
											19.91	0.416
											19.92	0.134
											19.93	0.498
											19.94	0.437
											19.95	0.116
											19.96	0.008
											19.97	0.279
[truncated: 101 more rows]

## Sheet: Extended Data Fig3
	Extended Fig 3A
	Stages	Control											Inflation															Deflaion
	10	0.228	0.229	0.196	0.192	0.195	0.201	0.179	0.159	0.185	0.225	0.212	0.42	0.49	0.47	0.425	0.55	0.6	0.57	0.524	0.454	0.456	0.451	0.482	0.473	0.567	0.583	0.09	0.09	0.12	0.099	0.06	0.07	0.12	0.05	0.099	0.086
	11	0.332	0.294	0.305	0.259	0.28	0.267	0.281	0.288	0.314	0.339		0.41	0.44	0.38	0.45	0.31	0.53	0.49	0.431	0.375	0.39	0.423					0.09	0.15	0.07	0.08	0.06	0.04	0.08	0.113
	12	0.274	0.28	0.317	0.296	0.233	0.341	0.331	0.312	0.275	0.283	0.311	0.34	0.4	0.3	0.29	0.25	0.33	0.2732	0.39	0.4232	0.387						0.13	0.08	0.061	0.103	0.063	0.076	0.063	0.045	0.079	0.055
	Extended Fig 3B
	Genes	Control																	Inflation																									Deflaion
	snai2	0.949	0.889	1.097	1.104	0.962	1	1.169	1.397	0.736	0.705	0.992	0.994	0.979	1.013	1.03	1.542	0.443	0.304	0.147	0.413	0.282	0.248	0.132	0.132	0.123	0.161	0.074	0.414	0.047	0.225	0.534	0.019	0.047	0.283	0.227	0.251	0.413	1.008	0.066	0.099	0.315	1.039	2.375	2.143	2.947	2.222	2.38	2.238
	foxd3	1.024	0.665	0.874	0.834	1.221	1.2	1.091	0.834	1.256	0.858	0.907	1.12	0.871	1.244				0.116	0.096	0.295	0.248	0.15	0.019	0.1	0.318	0.337	0.07	0.082	0.075	0.006	0.037												4.148	2.229	3.198	1.712	2.728	2.782
[truncated: 16 more columns]

[truncated: 7 more sheets: Extended Data Fig4, Extended Data Fig5, Extended Data Fig6, Extended Data Fig7, Extended Data Fig8, Extended Data Fig9, Extended Data Fig10]
